# Supplementary material for: SLC2A1 is a Diagnostic Biomarker Involved in Immune Infiltration of Colorectal Cancer and Associated With m6A Modification and ceRNA
Source: Front Cell Dev Biol. 2022 Mar 24;10:853596. doi: 10.3389/fcell.2022.853596 (PMC8987357; doi:10.3389/fcell.2022.853596)
Supplement: Supplementary file 1 [file Table2.XLSX]

## Sheet: Sheet 1
ONTOLOGY	ID	Description	GeneRatio	BgRatio	pvalue	p.adjust	qvalue	geneID	Count
BP	GO:0070268	cornification	15/190	112/18670	4.93927e-13	1.5944e-09	1.35804e-09	CAPN1/DSG3/JUP/KRT6A/KRT8/KRT15/KRT16/KRT17/KRT18/KRT19/FURIN/PPL/PKP3/PERP/KRT80	15
BP	GO:0008544	epidermis development	24/190	464/18670	6.5763e-11	1.06142e-07	9.04069e-08	BMP4/CAPN1/CDH3/CST6/DSG3/EPHA2/JUP/KRT6A/KRT8/KRT15/KRT16/KRT17/KRT18/KRT19/LAMA3/LAMB3/FURIN/PPARD/PPL/AGPAT2/PKP3/PERP/WNT10A/KRT80	24
BP	GO:0043588	skin development	22/190	419/18670	3.28007e-10	3.52935e-07	3.00615e-07	CAPN1/CDH3/DSG3/EPHA2/GJB3/ITGA3/ITGB4/JUP/KRT6A/KRT8/KRT15/KRT16/KRT17/KRT18/KRT19/FURIN/PPL/PKP3/PERP/ELOVL1/WNT10A/KRT80	22
BP	GO:0031424	keratinization	16/190	224/18670	1.22915e-09	9.91922e-07	8.44877e-07	CAPN1/CDH3/DSG3/JUP/KRT6A/KRT8/KRT15/KRT16/KRT17/KRT18/KRT19/FURIN/PPL/PKP3/PERP/KRT80	16
BP	GO:0034330	cell junction organization	17/190	290/18670	7.38281e-09	4.76634e-06	4.05977e-06	ACTB/ACTG1/ACTN4/CDH3/EPHA2/ITGB4/JUP/LAMA3/LAMB3/PLEC/NECTIN2/FSCN1/VASP/PKP3/RHOD/LSR/PERP	17
BP	GO:0030216	keratinocyte differentiation	17/190	305/18670	1.56074e-08	8.3968e-06	7.15204e-06	CAPN1/CDH3/DSG3/EPHA2/JUP/KRT6A/KRT8/KRT15/KRT16/KRT17/KRT18/KRT19/FURIN/PPL/PKP3/PERP/KRT80	17
BP	GO:0034329	cell junction assembly	15/190	241/18670	2.64613e-08	1.14646e-05	9.76506e-06	ACTB/ACTG1/ACTN4/CDH3/EPHA2/ITGB4/JUP/LAMA3/LAMB3/PLEC/FSCN1/VASP/PKP3/RHOD/LSR	15
BP	GO:0009913	epidermal cell differentiation	18/190	358/18670	2.84129e-08	1.14646e-05	9.76506e-06	BMP4/CAPN1/CDH3/DSG3/EPHA2/JUP/KRT6A/KRT8/KRT15/KRT16/KRT17/KRT18/KRT19/FURIN/PPL/PKP3/PERP/KRT80	18
BP	GO:0001890	placenta development	11/190	152/18670	4.51725e-07	0.000162019	0.000138001	CDKN1C/GJB3/KRT8/KRT19/MDFI/PPARD/SPINT1/PHLDA2/FOSL1/TRIM28/PLCD3	11
BP	GO:0007409	axonogenesis	18/190	468/18670	1.48001e-06	0.000477748	0.000406926	ACTB/DVL1/EPHA2/EPHA1/L1CAM/VASP/EZR/SEMA3B/SEMA7A/PDLIM7/TUBB3/BAIAP2/SEMA4B/TWF2/TSKU/TNFRSF12A/NIBAN2/AGRN	18
BP	GO:0022604	regulation of cell morphogenesis	18/190	484/18670	2.37865e-06	0.000653297	0.00055645	ACTN4/ALDOA/DVL1/L1CAM/MELTF/EZR/SEMA3B/SEMA7A/BAIAP2/SEMA4B/TWF2/CDC42EP4/BAMBI/RHOD/TNFRSF12A/RHOF/UNC13D/BCL9L	18
BP	GO:0043312	neutrophil degranulation	18/190	485/18670	2.44855e-06	0.000653297	0.00055645	ACAA1/ALDOA/ANXA2/CAPN1/CDA/DDOST/GSTP1/JUP/PKM/PLAUR/PSMD2/PSMD3/AGPAT2/TMC6/RHOF/TMBIM1/TSPAN14/UNC13D	18
BP	GO:0002283	neutrophil activation involved in immune response	18/190	488/18670	2.66955e-06	0.000653297	0.00055645	ACAA1/ALDOA/ANXA2/CAPN1/CDA/DDOST/GSTP1/JUP/PKM/PLAUR/PSMD2/PSMD3/AGPAT2/TMC6/RHOF/TMBIM1/TSPAN14/UNC13D	18
BP	GO:0001892	embryonic placenta development	8/190	87/18670	2.91998e-06	0.000653297	0.00055645	CDKN1C/KRT8/KRT19/MDFI/SPINT1/PHLDA2/TRIM28/PLCD3	8
BP	GO:0097191	extrinsic apoptotic signaling pathway	12/190	224/18670	3.29309e-06	0.000653297	0.00055645	BCL2L1/BMP4/GSTP1/KRT8/KRT18/LMNA/PPP2R1A/HYAL2/FADD/TNFRSF12A/TMBIM1/DEDD2	12
BP	GO:0042119	neutrophil activation	18/190	498/18670	3.54275e-06	0.000653297	0.00055645	ACAA1/ALDOA/ANXA2/CAPN1/CDA/DDOST/GSTP1/JUP/PKM/PLAUR/PSMD2/PSMD3/AGPAT2/TMC6/RHOF/TMBIM1/TSPAN14/UNC13D	18
BP	GO:0031589	cell-substrate adhesion	15/190	354/18670	3.5913e-06	0.000653297	0.00055645	ACTN4/DDR1/EPHA1/ITGA3/ITGB4/JUP/L1CAM/LAMB3/MELTF/PPARD/MSLN/LYPD3/RHOD/TNFRSF12A/UNC13D	15
BP	GO:0002446	neutrophil mediated immunity	18/190	499/18670	3.64292e-06	0.000653297	0.00055645	ACAA1/ALDOA/ANXA2/CAPN1/CDA/DDOST/GSTP1/JUP/PKM/PLAUR/PSMD2/PSMD3/AGPAT2/TMC6/RHOF/TMBIM1/TSPAN14/UNC13D	18
BP	GO:2001236	regulation of extrinsic apoptotic signaling pathway	10/190	155/18670	4.30398e-06	0.000731223	0.000622825	BCL2L1/BMP4/GSTP1/LMNA/PPP2R1A/HYAL2/FADD/TNFRSF12A/TMBIM1/DEDD2	10
BP	GO:0031581	hemidesmosome assembly	4/190	12/18670	4.82618e-06	0.000778945	0.000663472	ITGB4/LAMA3/LAMB3/PLEC	4
BP	GO:0007411	axon guidance	13/190	276/18670	5.25729e-06	0.00080225	0.000683323	DVL1/EPHA2/EPHA1/L1CAM/VASP/EZR/SEMA3B/SEMA7A/PDLIM7/TUBB3/SEMA4B/NIBAN2/AGRN	13
BP	GO:0097485	neuron projection guidance	13/190	277/18670	5.46763e-06	0.00080225	0.000683323	DVL1/EPHA2/EPHA1/L1CAM/VASP/EZR/SEMA3B/SEMA7A/PDLIM7/TUBB3/SEMA4B/NIBAN2/AGRN	13
BP	GO:0043062	extracellular structure organization	16/190	422/18670	6.95475e-06	0.000976085	0.000831388	ANXA2/ARF1/DDR1/CAPN1/SERPINH1/SCARB1/ITGA3/ITGB4/LAMA3/LAMB3/MELTF/FURIN/FSCN1/SPINT1/VWA1/AGRN	16
BP	GO:0031346	positive regulation of cell projection organization	15/190	383/18670	9.26068e-06	0.00124556	0.00106092	AP2A1/ARF1/DVL1/ITGA3/L1CAM/FSCN1/SEMA7A/HAP1/BAIAP2/SEPTIN9/TWF2/CDC42EP4/TNFRSF12A/EPS8L1/AGRN	15
BP	GO:0048638	regulation of developmental growth	14/190	347/18670	1.33128e-05	0.00171895	0.00146413	BMP4/G6PD/L1CAM/POR/PPARD/PHLDA2/EZR/SEMA3B/SEMA7A/CARM1/SEMA4B/TWF2/TNFRSF12A/AGRN	14
BP	GO:0072659	protein localization to plasma membrane	12/190	260/18670	1.4952e-05	0.00185634	0.00158115	ACTB/ANXA2/BCL2L1/EPHA2/ITGA3/JUP/KRT18/EZR/PKP3/TMBIM1/TSPAN14/NKD2	12
BP	GO:0031638	zymogen activation	6/190	53/18670	1.58355e-05	0.00189323	0.00161257	ANXA2/MELTF/FURIN/PGK1/FADD/PERP	6
BP	GO:1990778	protein localization to cell periphery	13/190	311/18670	1.88243e-05	0.00216425	0.00184342	ACTB/ANXA2/BCL2L1/EPHA2/ITGA3/JUP/KRT18/RTKN/EZR/PKP3/TMBIM1/TSPAN14/NKD2	13
BP	GO:0001666	response to hypoxia	14/190	359/18670	1.94434e-05	0.00216425	0.00184342	ACTN4/PLK3/GNB1/LMNA/PGK1/PKM/PPARD/PSMD2/PSMD3/SLC2A1/UBC/NDRG1/DDIT4/PLEKHN1	14
BP	GO:0030198	extracellular matrix organization	14/190	368/18670	2.55563e-05	0.00274986	0.00234221	ANXA2/DDR1/CAPN1/SERPINH1/ITGA3/ITGB4/LAMA3/LAMB3/MELTF/FURIN/FSCN1/SPINT1/VWA1/AGRN	14
BP	GO:0036293	response to decreased oxygen levels	14/190	370/18670	2.71246e-05	0.00282446	0.00240576	ACTN4/PLK3/GNB1/LMNA/PGK1/PKM/PPARD/PSMD2/PSMD3/SLC2A1/UBC/NDRG1/DDIT4/PLEKHN1	14
BP	GO:1903076	regulation of protein localization to plasma membrane	7/190	95/18670	5.25577e-05	0.00525256	0.00447391	ACTB/BCL2L1/EPHA2/ITGA3/EZR/TMBIM1/NKD2	7
BP	GO:0070482	response to oxygen levels	14/190	394/18670	5.36972e-05	0.00525256	0.00447391	ACTN4/PLK3/GNB1/LMNA/PGK1/PKM/PPARD/PSMD2/PSMD3/SLC2A1/UBC/NDRG1/DDIT4/PLEKHN1	14
BP	GO:0007015	actin filament organization	14/190	400/18670	6.31449e-05	0.00599505	0.00510633	ACTN4/ALDOA/ARF1/EPHA1/FSCN1/TNFAIP1/VASP/EZR/BCAR1/BAIAP2/TWF2/CDC42EP4/RHOD/RHOF	14
BP	GO:0120034	positive regulation of plasma membrane bounded cell projection assembly	7/190	100/18670	7.2955e-05	0.00672854	0.00573108	FSCN1/HAP1/SEPTIN9/TWF2/CDC42EP4/EPS8L1/AGRN	7
BP	GO:0001558	regulation of cell growth	14/190	416/18670	9.57735e-05	0.00858769	0.00731463	DDR1/CDA/G6PD/KRT17/L1CAM/PPARD/PPP2R1A/SEMA3B/SEMA7A/HYAL2/BCAR1/SEMA4B/TWF2/TNFRSF12A	14
BP	GO:0060350	endochondral bone morphogenesis	6/190	73/18670	9.92252e-05	0.00859513	0.00732097	ANXA2/BMP4/SERPINH1/POR/CARM1/VWA1	6
BP	GO:0060443	mammary gland morphogenesis	5/190	46/18670	0.000101182	0.00859513	0.00732097	BMP4/DDR1/CAPN1/EPHA2/LRP5	5
BP	GO:0060351	cartilage development involved in endochondral bone morphogenesis	5/190	47/18670	0.0001123	0.00929497	0.00791706	ANXA2/SERPINH1/POR/CARM1/VWA1	5
BP	GO:0002934	desmosome organization	3/190	10/18670	0.000118113	0.00953169	0.00811869	JUP/PKP3/PERP	3
BP	GO:0016049	cell growth	15/190	484/18670	0.000134382	0.0104201	0.00887539	DDR1/CDA/DVL1/G6PD/KRT17/L1CAM/PPARD/PPP2R1A/SEMA3B/SEMA7A/HYAL2/BCAR1/SEMA4B/TWF2/TNFRSF12A	15
BP	GO:2001238	positive regulation of extrinsic apoptotic signaling pathway	5/190	49/18670	0.000137326	0.0104201	0.00887539	PPP2R1A/HYAL2/FADD/TNFRSF12A/DEDD2	5
BP	GO:0048608	reproductive structure development	14/190	431/18670	0.000138805	0.0104201	0.00887539	BCL2L1/BMP4/CDKN1C/GJB3/KRT8/KRT19/MDFI/PPARD/SPINT1/PHLDA2/FOSL1/TRIM28/FSTL3/PLCD3	14
BP	GO:0061458	reproductive system development	14/190	434/18670	0.00014918	0.0106621	0.00908151	BCL2L1/BMP4/CDKN1C/GJB3/KRT8/KRT19/MDFI/PPARD/SPINT1/PHLDA2/FOSL1/TRIM28/FSTL3/PLCD3	14
BP	GO:0045104	intermediate filament cytoskeleton organization	5/190	50/18670	0.000151336	0.0106621	0.00908151	KRT16/KRT17/KRT18/PLEC/PPL	5
BP	GO:0060560	developmental growth involved in morphogenesis	10/190	235/18670	0.000151938	0.0106621	0.00908151	BMP4/DDR1/DVL1/L1CAM/SEMA3B/SEMA7A/TRIM28/SEMA4B/TWF2/TNFRSF12A	10
BP	GO:0045103	intermediate filament-based process	5/190	51/18670	0.000166412	0.0111919	0.00953275	KRT16/KRT17/KRT18/PLEC/PPL	5
BP	GO:0060349	bone morphogenesis	7/190	114/18670	0.000166422	0.0111919	0.00953275	ANXA2/BMP4/SERPINH1/LRP5/POR/CARM1/VWA1	7
BP	GO:0051017	actin filament bundle assembly	8/190	153/18670	0.000174729	0.0113435	0.0096619	ACTN4/EPHA1/FSCN1/TNFAIP1/EZR/BAIAP2/RHOD/RHOF	8
BP	GO:1904375	regulation of protein localization to cell periphery	7/190	115/18670	0.000175705	0.0113435	0.0096619	ACTB/BCL2L1/EPHA2/ITGA3/EZR/TMBIM1/NKD2	7
BP	GO:0045216	cell-cell junction organization	8/190	156/18670	0.000199614	0.0126344	0.0107614	ACTN4/CDH3/EPHA2/JUP/FSCN1/PKP3/LSR/PERP	8
BP	GO:0061572	actin filament bundle organization	8/190	157/18670	0.000208529	0.0127512	0.0108609	ACTN4/EPHA1/FSCN1/TNFAIP1/EZR/BAIAP2/RHOD/RHOF	8
BP	GO:0097284	hepatocyte apoptotic process	3/190	12/18670	0.000213309	0.0127512	0.0108609	BCL2L1/KRT8/KRT18	3
BP	GO:0098974	postsynaptic actin cytoskeleton organization	3/190	12/18670	0.000213309	0.0127512	0.0108609	ACTB/ACTG1/ARF1	3
BP	GO:0048675	axon extension	7/190	121/18670	0.000240593	0.0141206	0.0120274	DVL1/L1CAM/SEMA3B/SEMA7A/SEMA4B/TWF2/TNFRSF12A	7
BP	GO:0032530	regulation of microvillus organization	3/190	13/18670	0.000275228	0.0155612	0.0132543	FSCN1/EZR/TWF2	3
BP	GO:0071456	cellular response to hypoxia	9/190	207/18670	0.000277297	0.0155612	0.0132543	PLK3/GNB1/LMNA/PGK1/PPARD/PSMD2/PSMD3/UBC/NDRG1	9
BP	GO:0007043	cell-cell junction assembly	7/190	124/18670	0.0002796	0.0155612	0.0132543	ACTN4/CDH3/EPHA2/JUP/FSCN1/PKP3/LSR	7
BP	GO:0051701	interaction with host	9/190	209/18670	0.000297673	0.0162862	0.0138719	BCL2L1/SCARB1/EPHA2/KRT6A/NECTIN2/SLC1A5/HYAL2/TRIM28/SLC52A2	9
BP	GO:1990138	neuron projection extension	8/190	168/18670	0.000330043	0.0177563	0.0151241	DDR1/DVL1/L1CAM/SEMA3B/SEMA7A/SEMA4B/TWF2/TNFRSF12A	8
BP	GO:0032802	low-density lipoprotein particle receptor catabolic process	3/190	14/18670	0.00034767	0.0181013	0.0154179	AP2A1/ANXA2/FURIN	3
BP	GO:0099188	postsynaptic cytoskeleton organization	3/190	14/18670	0.00034767	0.0181013	0.0154179	ACTB/ACTG1/ARF1	3
BP	GO:0030111	regulation of Wnt signaling pathway	12/190	363/18670	0.000356557	0.0182017	0.0155034	CDH3/DVL1/ITGA3/JUP/MDFI/PPP2R1A/PSMD2/PSMD3/BAMBI/TSKU/NKD2/NOTUM	12
BP	GO:0032388	positive regulation of intracellular transport	9/190	215/18670	0.000366375	0.0182017	0.0155034	ANXA2/ARF1/CDH3/PLK3/JUP/EZR/HYAL2/TRIM28/EHD1	9
BP	GO:0050769	positive regulation of neurogenesis	14/190	474/18670	0.000366515	0.0182017	0.0155034	AP2A1/ARF1/BMP4/DVL1/ITGA3/L1CAM/SPINT1/SEMA7A/HAP1/BAIAP2/TWF2/CLCF1/TNFRSF12A/KCTD11	14
BP	GO:0036294	cellular response to decreased oxygen levels	9/190	217/18670	0.000391993	0.0188185	0.0160288	PLK3/GNB1/LMNA/PGK1/PPARD/PSMD2/PSMD3/UBC/NDRG1	9
BP	GO:0032386	regulation of intracellular transport	13/190	423/18670	0.000408821	0.0188185	0.0160288	ANXA2/ARF1/BMP4/CDH3/PLK3/DVL1/JUP/EZR/HYAL2/HAP1/TRIM28/EHD1/UNC13D	13
BP	GO:0048762	mesenchymal cell differentiation	9/190	219/18670	0.000419071	0.0188185	0.0160288	BMP4/S100A4/SEMA3B/SEMA7A/TRIM28/SEMA4B/BAMBI/WNT10A/BCL9L	9
BP	GO:0032535	regulation of cellular component size	12/190	370/18670	0.000423131	0.0188185	0.0160288	ARF1/L1CAM/VASP/EZR/SEMA3B/SEMA7A/BAIAP2/SEMA4B/TWF2/CDC42EP4/TNFRSF12A/LRRC8A	12
BP	GO:0032801	receptor catabolic process	4/190	35/18670	0.000425112	0.0188185	0.0160288	AP2A1/ANXA2/CAPN1/FURIN	4
BP	GO:0120032	regulation of plasma membrane bounded cell projection assembly	8/190	175/18670	0.000433758	0.0188185	0.0160288	EPHA2/FSCN1/HAP1/SEPTIN9/TWF2/CDC42EP4/EPS8L1/AGRN	8
BP	GO:0030516	regulation of axon extension	6/190	96/18670	0.000445529	0.0188185	0.0160288	L1CAM/SEMA3B/SEMA7A/SEMA4B/TWF2/TNFRSF12A	6
BP	GO:0030260	entry into host cell	7/190	134/18670	0.000447771	0.0188185	0.0160288	SCARB1/EPHA2/KRT6A/NECTIN2/SLC1A5/HYAL2/SLC52A2	7
BP	GO:0044409	entry into host	7/190	134/18670	0.000447771	0.0188185	0.0160288	SCARB1/EPHA2/KRT6A/NECTIN2/SLC1A5/HYAL2/SLC52A2	7
BP	GO:0051806	entry into cell of other organism involved in symbiotic interaction	7/190	134/18670	0.000447771	0.0188185	0.0160288	SCARB1/EPHA2/KRT6A/NECTIN2/SLC1A5/HYAL2/SLC52A2	7
BP	GO:0051828	entry into other organism involved in symbiotic interaction	7/190	134/18670	0.000447771	0.0188185	0.0160288	SCARB1/EPHA2/KRT6A/NECTIN2/SLC1A5/HYAL2/SLC52A2	7
BP	GO:0001701	in utero embryonic development	12/190	373/18670	0.000454723	0.0188185	0.0160288	BCL2L1/CDKN1C/GJB3/PRMT1/KRT8/KRT19/MDFI/SPINT1/PHLDA2/FOSL1/TRIM28/PLCD3	12
BP	GO:0051098	regulation of binding	12/190	373/18670	0.000454723	0.0188185	0.0160288	ACTB/ANXA2/BMP4/DVL1/MDFI/PLAUR/PHLDA2/TRIM28/CARM1/BAMBI/NIBAN2/TICAM1	12
BP	GO:0060491	regulation of cell projection assembly	8/190	177/18670	0.000467814	0.0189087	0.0161056	EPHA2/FSCN1/HAP1/SEPTIN9/TWF2/CDC42EP4/EPS8L1/AGRN	8
BP	GO:0003417	growth plate cartilage development	4/190	36/18670	0.000474474	0.0189087	0.0161056	ANXA2/POR/CARM1/VWA1	4
BP	GO:0006007	glucose catabolic process	4/190	36/18670	0.000474474	0.0189087	0.0161056	ALDOA/LRP5/PGK1/PKM	4
BP	GO:0061448	connective tissue development	10/190	273/18670	0.0005018	0.0195871	0.0166835	ANXA2/BMP4/SERPINH1/LRP5/POR/PPARD/HYAL2/CARM1/PLAAT3/VWA1	10
BP	GO:2001235	positive regulation of apoptotic signaling pathway	8/190	179/18670	0.00050401	0.0195871	0.0166835	BCL2L1/PLAUR/PPP2R1A/HYAL2/FADD/TNFRSF12A/TRAF7/DEDD2	8
BP	GO:0007160	cell-matrix adhesion	9/190	225/18670	0.000509702	0.0195871	0.0166835	DDR1/EPHA1/ITGA3/ITGB4/JUP/L1CAM/MSLN/LYPD3/RHOD	9
BP	GO:0010885	regulation of cholesterol storage	3/190	16/18670	0.000526913	0.0197776	0.0168457	SCARB1/PPARD/EHD1	3
BP	GO:0030952	establishment or maintenance of cytoskeleton polarity	3/190	16/18670	0.000526913	0.0197776	0.0168457	LMNA/RHOD/RHOF	3
BP	GO:0019058	viral life cycle	11/190	328/18670	0.000556031	0.0206307	0.0175723	ANXA2/SCARB1/EPHA2/FURIN/PCBP1/NECTIN2/SLC1A5/UBC/HYAL2/TRIM28/SLC52A2	11
BP	GO:0007369	gastrulation	8/190	185/18670	0.000626434	0.0229787	0.0195723	BMP4/DVL1/EPHA2/ITGA3/ITGB4/LAMA3/LAMB3/LRP5	8
BP	GO:0010715	regulation of extracellular matrix disassembly	3/190	17/18670	0.000635045	0.0230329	0.0196184	DDR1/MELTF/FSCN1	3
BP	GO:0030308	negative regulation of cell growth	8/190	186/18670	0.000648992	0.0232772	0.0198265	CDA/G6PD/PPARD/PPP2R1A/SEMA3B/SEMA7A/HYAL2/SEMA4B	8
BP	GO:0060070	canonical Wnt signaling pathway	11/190	335/18670	0.00066211	0.0234204	0.0199485	CDH3/DVL1/JUP/LRP5/PSMD2/PSMD3/BAMBI/WNT10A/NKD2/NOTUM/BCL9L	11
BP	GO:0048588	developmental cell growth	9/190	234/18670	0.000675335	0.0234204	0.0199485	DDR1/DVL1/G6PD/L1CAM/SEMA3B/SEMA7A/SEMA4B/TWF2/TNFRSF12A	9
BP	GO:0071453	cellular response to oxygen levels	9/190	234/18670	0.000675335	0.0234204	0.0199485	PLK3/GNB1/LMNA/PGK1/PPARD/PSMD2/PSMD3/UBC/NDRG1	9
BP	GO:2001237	negative regulation of extrinsic apoptotic signaling pathway	6/190	104/18670	0.000682008	0.0234204	0.0199485	BCL2L1/BMP4/GSTP1/LMNA/FADD/TMBIM1	6
BP	GO:0006469	negative regulation of protein kinase activity	9/190	235/18670	0.000696178	0.0236554	0.0201487	BMP4/CDKN1C/DVL1/EPHA1/GSTP1/LRP5/PPP2R1A/HYAL2/DUSP14	9
BP	GO:0071901	negative regulation of protein serine/threonine kinase activity	7/190	145/18670	0.000717206	0.0241161	0.020541	BMP4/CDKN1C/GSTP1/LRP5/PPP2R1A/HYAL2/DUSP14	7
BP	GO:0010878	cholesterol storage	3/190	18/18670	0.000756366	0.0251706	0.0214393	SCARB1/PPARD/EHD1	3
BP	GO:0048705	skeletal system morphogenesis	9/190	239/18670	0.000784877	0.0258529	0.0220204	ANXA2/BMP4/SERPINH1/LRP5/MDFI/POR/HYAL2/CARM1/VWA1	9
BP	GO:0008360	regulation of cell shape	7/190	150/18670	0.000875868	0.0285586	0.024325	ALDOA/EZR/BAIAP2/CDC42EP4/BAMBI/RHOD/RHOF	7
BP	GO:0034138	toll-like receptor 3 signaling pathway	3/190	19/18670	0.000891483	0.0287771	0.0245111	FADD/UNC93B1/TICAM1	3
BP	GO:0061387	regulation of extent of cell growth	6/190	110/18670	0.000915589	0.0292626	0.0249246	L1CAM/SEMA3B/SEMA7A/SEMA4B/TWF2/TNFRSF12A	6
BP	GO:0034383	low-density lipoprotein particle clearance	4/190	43/18670	0.000940453	0.0294736	0.0251044	AP2A1/ANXA2/SCARB1/EHD1	4
BP	GO:0045773	positive regulation of axon extension	4/190	43/18670	0.000940453	0.0294736	0.0251044	L1CAM/SEMA7A/TWF2/TNFRSF12A	4
BP	GO:2001233	regulation of apoptotic signaling pathway	12/190	406/18670	0.000955133	0.0296459	0.0252511	BCL2L1/BMP4/GSTP1/LMNA/PLAUR/PPP2R1A/HYAL2/FADD/TNFRSF12A/TMBIM1/TRAF7/DEDD2	12
BP	GO:0051260	protein homooligomerization	11/190	351/18670	0.000969078	0.0297922	0.0253757	ALDOA/CDA/PRMT1/PKM/SLC1A5/TNFAIP1/VASP/EHD1/EHD4/FGFRL1/KCTD11	11
BP	GO:0003416	endochondral bone growth	4/190	44/18670	0.00102635	0.0312552	0.0266219	ANXA2/POR/CARM1/VWA1	4
BP	GO:0045926	negative regulation of growth	9/190	249/18670	0.00104749	0.031601	0.0269164	BMP4/CDA/G6PD/PPARD/PPP2R1A/SEMA3B/SEMA7A/HYAL2/SEMA4B	9
BP	GO:0010769	regulation of cell morphogenesis involved in differentiation	10/190	301/18670	0.00106051	0.0316974	0.0269985	ACTN4/L1CAM/MELTF/SEMA3B/SEMA7A/BAIAP2/SEMA4B/TWF2/TNFRSF12A/UNC13D	10
BP	GO:0043407	negative regulation of MAP kinase activity	5/190	78/18670	0.00119876	0.0354029	0.0301547	BMP4/GSTP1/PPP2R1A/HYAL2/DUSP14	5
BP	GO:1900180	regulation of protein localization to nucleus	6/190	116/18670	0.00120642	0.0354029	0.0301547	BMP4/JUP/LMNA/HYAL2/TRIM28/TRIM29	6
BP	GO:0033673	negative regulation of kinase activity	9/190	257/18670	0.00130537	0.0379559	0.0323293	BMP4/CDKN1C/DVL1/EPHA1/GSTP1/LRP5/PPP2R1A/HYAL2/DUSP14	9
BP	GO:0098868	bone growth	4/190	47/18670	0.00131693	0.0379559	0.0323293	ANXA2/POR/CARM1/VWA1	4
BP	GO:0022617	extracellular matrix disassembly	5/190	80/18670	0.00134296	0.0383635	0.0326764	DDR1/CAPN1/MELTF/FURIN/FSCN1	5
BP	GO:0099173	postsynapse organization	7/190	163/18670	0.00141985	0.0402043	0.0342443	ACTB/ACTG1/ARF1/DVL1/ITGA3/NDRG1/BAIAP2	7
BP	GO:0048568	embryonic organ development	12/190	428/18670	0.00149609	0.0413037	0.0351807	BMP4/CDKN1C/DVL1/EPHA2/KRT8/KRT19/MDFI/SPINT1/PHLDA2/TRIM28/PPP1R13L/PLCD3	12
BP	GO:0001704	formation of primary germ layer	6/190	121/18670	0.00149879	0.0413037	0.0351807	BMP4/EPHA2/ITGA3/ITGB4/LAMA3/LAMB3	6
BP	GO:0046718	viral entry into host cell	6/190	121/18670	0.00149879	0.0413037	0.0351807	SCARB1/EPHA2/NECTIN2/SLC1A5/HYAL2/SLC52A2	6
BP	GO:0045666	positive regulation of neuron differentiation	11/190	371/18670	0.00150986	0.0413037	0.0351807	AP2A1/ARF1/BMP4/DVL1/ITGA3/L1CAM/SEMA7A/BAIAP2/TWF2/TNFRSF12A/KCTD11	11
BP	GO:0001933	negative regulation of protein phosphorylation	12/190	429/18670	0.00152571	0.0413865	0.0352513	BMP4/CDKN1C/DVL1/EPHA1/GSTP1/LRP5/PPP2R1A/PPP5C/EZR/HYAL2/DUSP14/DDIT4	12
BP	GO:0032799	low-density lipoprotein receptor particle metabolic process	3/190	23/18670	0.0015813	0.042537	0.0362313	AP2A1/ANXA2/FURIN	3
BP	GO:0033209	tumor necrosis factor-mediated signaling pathway	7/190	167/18670	0.0016316	0.0435273	0.0370747	ACTN4/GSTP1/KRT8/KRT18/PSMD2/PSMD3/TNFRSF12A	7
BP	GO:0010810	regulation of cell-substrate adhesion	8/190	215/18670	0.00164712	0.0435813	0.0371207	ACTN4/DDR1/EPHA1/ITGA3/JUP/MELTF/RHOD/UNC13D	8
BP	GO:0043393	regulation of protein binding	8/190	217/18670	0.00174581	0.0458168	0.0390248	ACTB/ANXA2/BMP4/DVL1/PHLDA2/CARM1/BAMBI/TICAM1	8
BP	GO:0032528	microvillus organization	3/190	24/18670	0.00179375	0.0466954	0.0397732	FSCN1/EZR/TWF2	3
BP	GO:0010975	regulation of neuron projection development	13/190	499/18670	0.0018462	0.0474582	0.0404229	AP2A1/ARF1/DVL1/ITGA3/L1CAM/KLK6/SEMA3B/SEMA7A/BAIAP2/CARM1/SEMA4B/TWF2/TNFRSF12A	13
BP	GO:0048013	ephrin receptor signaling pathway	5/190	86/18670	0.00185258	0.0474582	0.0404229	ACTB/ACTG1/AP2A1/EPHA2/EPHA1	5
BP	GO:0000910	cytokinesis	7/190	171/18670	0.00186716	0.0474582	0.0404229	ARF1/BCL2L1/PLK3/RTKN/KLHL21/SEPTIN9/RAB35	7
BP	GO:0009615	response to virus	10/190	326/18670	0.00191756	0.0483584	0.0411896	ARF1/BCL2L1/HMGA1/FOSL1/HYAL2/FADD/DDIT4/UNC93B1/TICAM1/UNC13D	10
BP	GO:0051271	negative regulation of cellular component movement	11/190	384/18670	0.00197879	0.0494763	0.0421418	ACTN4/EPHA1/GSTP1/JUP/KRT16/PPARD/RRAS/SEMA3B/SEMA7A/HYAL2/SEMA4B	11
BP	GO:0055002	striated muscle cell development	7/190	173/18670	0.00199442	0.0494763	0.0421418	ACTG1/BMP4/G6PD/KRT8/KRT19/LMNA/NIBAN2	7
BP	GO:0031639	plasminogen activation	3/190	25/18670	0.00202319	0.0494763	0.0421418	ANXA2/MELTF/PGK1	3
BP	GO:0060444	branching involved in mammary gland duct morphogenesis	3/190	25/18670	0.00202319	0.0494763	0.0421418	DDR1/EPHA2/LRP5	3
BP	GO:0060485	mesenchyme development	9/190	278/18670	0.00223216	0.0534878	0.0455586	BMP4/S100A4/SEMA3B/SEMA7A/TRIM28/SEMA4B/BAMBI/WNT10A/BCL9L	9
BP	GO:0014033	neural crest cell differentiation	5/190	90/18670	0.0022629	0.0534878	0.0455586	BMP4/SEMA3B/SEMA7A/SEMA4B/WNT10A	5
BP	GO:0048843	negative regulation of axon extension involved in axon guidance	3/190	26/18670	0.00227008	0.0534878	0.0455586	SEMA3B/SEMA7A/SEMA4B	3
BP	GO:0060669	embryonic placenta morphogenesis	3/190	26/18670	0.00227008	0.0534878	0.0455586	CDKN1C/SPINT1/TRIM28	3
BP	GO:0060706	cell differentiation involved in embryonic placenta development	3/190	26/18670	0.00227008	0.0534878	0.0455586	KRT8/KRT19/MDFI	3
BP	GO:0042306	regulation of protein import into nucleus	4/190	55/18670	0.00236411	0.0552996	0.0471019	BMP4/JUP/HYAL2/TRIM28	4
BP	GO:0010976	positive regulation of neuron projection development	9/190	281/18670	0.00239916	0.0553301	0.0471279	AP2A1/ARF1/DVL1/ITGA3/L1CAM/SEMA7A/BAIAP2/TWF2/TNFRSF12A	9
BP	GO:0008361	regulation of cell size	7/190	179/18670	0.00241684	0.0553301	0.0471279	L1CAM/SEMA3B/SEMA7A/SEMA4B/TWF2/TNFRSF12A/LRRC8A	7
BP	GO:0051099	positive regulation of binding	7/190	179/18670	0.00241684	0.0553301	0.0471279	ANXA2/BMP4/PLAUR/TRIM28/BAMBI/NIBAN2/TICAM1	7
BP	GO:0040013	negative regulation of locomotion	11/190	396/18670	0.00251106	0.0560448	0.0477366	EPHA1/GSTP1/JUP/KRT16/PPARD/RRAS/SEMA3B/SEMA7A/HYAL2/TRIM28/SEMA4B	11
BP	GO:1903078	positive regulation of protein localization to plasma membrane	4/190	56/18670	0.00252599	0.0560448	0.0477366	EPHA2/ITGA3/EZR/NKD2	4
BP	GO:0006735	NADH regeneration	3/190	27/18670	0.00253486	0.0560448	0.0477366	ALDOA/PGK1/PKM	3
BP	GO:0061621	canonical glycolysis	3/190	27/18670	0.00253486	0.0560448	0.0477366	ALDOA/PGK1/PKM	3
BP	GO:0061718	glucose catabolic process to pyruvate	3/190	27/18670	0.00253486	0.0560448	0.0477366	ALDOA/PGK1/PKM	3
BP	GO:0051604	protein maturation	11/190	397/18670	0.00256019	0.0562197	0.0478856	ANXA2/SERPINH1/MELTF/FURIN/PGK1/KLK6/FADD/RCE1/PERP/TSPAN14/NKD2	11
BP	GO:0051348	negative regulation of transferase activity	9/190	285/18670	0.00263712	0.0575178	0.0489913	BMP4/CDKN1C/DVL1/EPHA1/GSTP1/LRP5/PPP2R1A/HYAL2/DUSP14	9
BP	GO:0001755	neural crest cell migration	4/190	57/18670	0.00269532	0.0580032	0.0494047	BMP4/SEMA3B/SEMA7A/SEMA4B	4
BP	GO:0019320	hexose catabolic process	4/190	57/18670	0.00269532	0.0580032	0.0494047	ALDOA/LRP5/PGK1/PKM	4
BP	GO:0001667	ameboidal-type cell migration	12/190	461/18670	0.00276283	0.0583289	0.0496821	BMP4/SCARB1/EPHA2/ITGA3/JUP/KRT16/PPARD/SEMA3B/SEMA7A/HYAL2/BCAR1/SEMA4B	12
BP	GO:0032770	positive regulation of monooxygenase activity	3/190	28/18670	0.00281796	0.0583289	0.0496821	SCARB1/CDH3/POR	3
BP	GO:0061615	glycolytic process through fructose-6-phosphate	3/190	28/18670	0.00281796	0.0583289	0.0496821	ALDOA/PGK1/PKM	3
BP	GO:0061620	glycolytic process through glucose-6-phosphate	3/190	28/18670	0.00281796	0.0583289	0.0496821	ALDOA/PGK1/PKM	3
BP	GO:1902668	negative regulation of axon guidance	3/190	28/18670	0.00281796	0.0583289	0.0496821	SEMA3B/SEMA7A/SEMA4B	3
BP	GO:0048639	positive regulation of developmental growth	7/190	184/18670	0.00281887	0.0583289	0.0496821	L1CAM/PPARD/EZR/SEMA7A/TWF2/TNFRSF12A/AGRN	7
BP	GO:1904589	regulation of protein import	4/190	58/18670	0.00287227	0.0590553	0.0503008	BMP4/JUP/HYAL2/TRIM28	4
BP	GO:0055001	muscle cell development	7/190	186/18670	0.00299332	0.0609528	0.0519171	ACTG1/BMP4/G6PD/KRT8/KRT19/LMNA/NIBAN2	7
BP	GO:0071356	cellular response to tumor necrosis factor	9/190	291/18670	0.0030288	0.0609528	0.0519171	ACTN4/GSTP1/KRT8/KRT18/PSMD2/PSMD3/HYAL2/TNFRSF21/TNFRSF12A	9
BP	GO:1905475	regulation of protein localization to membrane	7/190	187/18670	0.00308358	0.0609528	0.0519171	ACTB/BCL2L1/EPHA2/ITGA3/EZR/TMBIM1/NKD2	7
BP	GO:0005996	monosaccharide metabolic process	9/190	292/18670	0.00309832	0.0609528	0.0519171	ALDOA/G6PD/LRP5/PGK1/PKM/PPARD/SLC2A1/PHLDA2/HKDC1	9
BP	GO:0090287	regulation of cellular response to growth factor stimulus	9/190	292/18670	0.00309832	0.0609528	0.0519171	BMP4/CDKN1C/ITGA3/UBC/HGS/FSTL3/BAMBI/NIBAN2/BCL9L	9
BP	GO:0035666	TRIF-dependent toll-like receptor signaling pathway	3/190	29/18670	0.00311977	0.0609528	0.0519171	UBC/FADD/TICAM1	3
BP	GO:0042326	negative regulation of phosphorylation	12/190	468/18670	0.00312053	0.0609528	0.0519171	BMP4/CDKN1C/DVL1/EPHA1/GSTP1/LRP5/PPP2R1A/PPP5C/EZR/HYAL2/DUSP14/DDIT4	12
BP	GO:0007044	cell-substrate junction assembly	5/190	97/18670	0.0031345	0.0609528	0.0519171	ITGB4/LAMA3/LAMB3/PLEC/RHOD	5
BP	GO:0010771	negative regulation of cell morphogenesis involved in differentiation	5/190	97/18670	0.0031345	0.0609528	0.0519171	ACTN4/MELTF/SEMA3B/SEMA7A/SEMA4B	5
BP	GO:0034446	substrate adhesion-dependent cell spreading	5/190	100/18670	0.00357359	0.0690752	0.0588353	ACTN4/EPHA1/LAMB3/MELTF/UNC13D	5
BP	GO:0097006	regulation of plasma lipoprotein particle levels	5/190	101/18670	0.0037293	0.0716557	0.0610333	AP2A1/ANXA2/ARF1/SCARB1/EHD1	5
BP	GO:1904377	positive regulation of protein localization to cell periphery	4/190	63/18670	0.0038771	0.0740548	0.0630768	EPHA2/ITGA3/EZR/NKD2	4
BP	GO:0007229	integrin-mediated signaling pathway	5/190	103/18670	0.0040552	0.0759552	0.0646954	ITGA3/ITGB4/LAMA3/SEMA7A/BCAR1	5
BP	GO:0019318	hexose metabolic process	8/190	249/18670	0.0040603	0.0759552	0.0646954	ALDOA/G6PD/LRP5/PGK1/PKM/PPARD/PHLDA2/HKDC1	8
BP	GO:0071560	cellular response to transforming growth factor beta stimulus	8/190	249/18670	0.0040603	0.0759552	0.0646954	CDKN1C/ITGA3/FURIN/UBC/HYAL2/BAMBI/WNT10A/BCL9L	8
BP	GO:0030032	lamellipodium assembly	4/190	64/18670	0.0041032	0.0759552	0.0646954	EPHA2/FSCN1/TWF2/RHOD	4
BP	GO:0050922	negative regulation of chemotaxis	4/190	64/18670	0.0041032	0.0759552	0.0646954	GSTP1/SEMA3B/SEMA7A/SEMA4B	4
BP	GO:0048841	regulation of axon extension involved in axon guidance	3/190	32/18670	0.0041413	0.0759552	0.0646954	SEMA3B/SEMA7A/SEMA4B	3
BP	GO:0060674	placenta blood vessel development	3/190	32/18670	0.0041413	0.0759552	0.0646954	SPINT1/FOSL1/PLCD3	3
BP	GO:0007016	cytoskeletal anchoring at plasma membrane	2/190	10/18670	0.00439364	0.0776381	0.0661288	JUP/EZR	2
BP	GO:0007084	mitotic nuclear envelope reassembly	2/190	10/18670	0.00439364	0.0776381	0.0661288	LMNA/PPP2R1A	2
BP	GO:0035247	peptidyl-arginine omega-N-methylation	2/190	10/18670	0.00439364	0.0776381	0.0661288	PRMT1/CARM1	2
BP	GO:0044803	multi-organism membrane organization	2/190	10/18670	0.00439364	0.0776381	0.0661288	NECTIN2/HYAL2	2
BP	GO:2000644	regulation of receptor catabolic process	2/190	10/18670	0.00439364	0.0776381	0.0661288	ANXA2/FURIN	2
BP	GO:2000027	regulation of animal organ morphogenesis	8/190	253/18670	0.00446587	0.0776381	0.0661288	AP2A1/BMP4/DVL1/POR/PSMD2/PSMD3/CARM1/WNT10A	8
BP	GO:0002756	MyD88-independent toll-like receptor signaling pathway	3/190	33/18670	0.00452167	0.0776381	0.0661288	UBC/FADD/TICAM1	3
BP	GO:0010464	regulation of mesenchymal cell proliferation	3/190	33/18670	0.00452167	0.0776381	0.0661288	BMP4/LMNA/LRP5	3
BP	GO:0010591	regulation of lamellipodium assembly	3/190	33/18670	0.00452167	0.0776381	0.0661288	EPHA2/FSCN1/TWF2	3
BP	GO:0048011	neurotrophin TRK receptor signaling pathway	3/190	33/18670	0.00452167	0.0776381	0.0661288	HAP1/BCAR1/DDIT4	3
BP	GO:0060603	mammary gland duct morphogenesis	3/190	33/18670	0.00452167	0.0776381	0.0661288	DDR1/EPHA2/LRP5	3
BP	GO:0061036	positive regulation of cartilage development	3/190	33/18670	0.00452167	0.0776381	0.0661288	ANXA2/BMP4/POR	3
BP	GO:0071559	response to transforming growth factor beta	8/190	255/18670	0.00468	0.0799058	0.0680604	CDKN1C/ITGA3/FURIN/UBC/HYAL2/BAMBI/WNT10A/BCL9L	8
BP	GO:0050852	T cell receptor signaling pathway	7/190	202/18670	0.00470325	0.0799058	0.0680604	PSMD2/PSMD3/NECTIN2/EZR/BCAR1/TNFRSF21/CD276	7
BP	GO:0034612	response to tumor necrosis factor	9/190	312/18670	0.00477354	0.0806754	0.0687159	ACTN4/GSTP1/KRT8/KRT18/PSMD2/PSMD3/HYAL2/TNFRSF21/TNFRSF12A	9
BP	GO:0007266	Rho protein signal transduction	7/190	203/18670	0.00483037	0.0808611	0.068874	ITGA3/RTKN/TNFAIP1/CDC42EP4/RHOD/RHOF/EPS8L1	7
BP	GO:0046365	monosaccharide catabolic process	4/190	67/18670	0.00483463	0.0808611	0.068874	ALDOA/LRP5/PGK1/PKM	4
BP	GO:0006090	pyruvate metabolic process	6/190	154/18670	0.00497556	0.0823647	0.0701548	ALDOA/PGK1/PKM/SLC16A3/DDIT4/HKDC1	6
BP	GO:0010770	positive regulation of cell morphogenesis involved in differentiation	6/190	154/18670	0.00497556	0.0823647	0.0701548	L1CAM/SEMA7A/BAIAP2/TWF2/TNFRSF12A/UNC13D	6
BP	GO:0048732	gland development	11/190	434/18670	0.00500277	0.0823926	0.0701785	BMP4/DDR1/CAPN1/CDKN1C/EPHA2/LRP5/PKM/FADD/FSTL3/LSR/WNT10A	11
BP	GO:0009629	response to gravity	2/190	11/18670	0.00533418	0.0862088	0.073429	PKM/FOSL1	2
BP	GO:0035246	peptidyl-arginine N-methylation	2/190	11/18670	0.00533418	0.0862088	0.073429	PRMT1/CARM1	2
BP	GO:0042271	susceptibility to natural killer cell mediated cytotoxicity	2/190	11/18670	0.00533418	0.0862088	0.073429	NECTIN2/RAET1L	2
BP	GO:0048333	mesodermal cell differentiation	3/190	35/18670	0.00534416	0.0862088	0.073429	BMP4/ITGA3/ITGB4	3
BP	GO:0034381	plasma lipoprotein particle clearance	4/190	69/18670	0.00536802	0.0862088	0.073429	AP2A1/ANXA2/SCARB1/EHD1	4
BP	GO:0006006	glucose metabolic process	7/190	209/18670	0.00564826	0.0898157	0.0765012	ALDOA/G6PD/LRP5/PGK1/PKM/PPARD/PHLDA2	7
BP	GO:0051216	cartilage development	7/190	209/18670	0.00564826	0.0898157	0.0765012	ANXA2/BMP4/SERPINH1/POR/HYAL2/CARM1/VWA1	7
BP	GO:0042303	molting cycle	5/190	112/18670	0.00577698	0.0907926	0.0773333	CDH3/KRT16/KRT17/PPP1R13L/WNT10A	5
BP	GO:0042633	hair cycle	5/190	112/18670	0.00577698	0.0907926	0.0773333	CDH3/KRT16/KRT17/PPP1R13L/WNT10A	5
BP	GO:0030178	negative regulation of Wnt signaling pathway	7/190	210/18670	0.00579408	0.0907926	0.0773333	DVL1/MDFI/PSMD2/PSMD3/TSKU/NKD2/NOTUM	7
BP	GO:0048640	negative regulation of developmental growth	5/190	113/18670	0.00599567	0.0934977	0.0796374	BMP4/G6PD/SEMA3B/SEMA7A/SEMA4B	5
BP	GO:0061035	regulation of cartilage development	4/190	72/18670	0.00623969	0.095464	0.0813122	ANXA2/BMP4/POR/CARM1	4
BP	GO:0042307	positive regulation of protein import into nucleus	3/190	37/18670	0.00625089	0.095464	0.0813122	JUP/HYAL2/TRIM28	3
BP	GO:0048846	axon extension involved in axon guidance	3/190	37/18670	0.00625089	0.095464	0.0813122	SEMA3B/SEMA7A/SEMA4B	3
BP	GO:1902284	neuron projection extension involved in neuron projection guidance	3/190	37/18670	0.00625089	0.095464	0.0813122	SEMA3B/SEMA7A/SEMA4B	3
BP	GO:0007265	Ras protein signal transduction	11/190	448/18670	0.00630599	0.095464	0.0813122	GNB1/ITGA3/RRAS/RTKN/TNFAIP1/TRIM28/RAB35/CDC42EP4/RHOD/RHOF/EPS8L1	11
BP	GO:0030950	establishment or maintenance of actin cytoskeleton polarity	2/190	12/18670	0.00635835	0.095464	0.0813122	RHOD/RHOF	2
BP	GO:0045161	neuronal ion channel clustering	2/190	12/18670	0.00635835	0.095464	0.0813122	MTCH1/AGRN	2
BP	GO:0072697	protein localization to cell cortex	2/190	12/18670	0.00635835	0.095464	0.0813122	RTKN/EZR	2
BP	GO:0006096	glycolytic process	5/190	115/18670	0.00645042	0.0959537	0.0817293	ALDOA/PGK1/PKM/DDIT4/HKDC1	5
BP	GO:0032963	collagen metabolic process	5/190	115/18670	0.00645042	0.0959537	0.0817293	BMP4/SERPINH1/FURIN/PPARD/KLK6	5
BP	GO:0032970	regulation of actin filament-based process	10/190	388/18670	0.00653683	0.0963016	0.0820256	ARF1/EPHA1/JUP/FSCN1/VASP/BAIAP2/TWF2/CDC42EP4/RHOD/RHOF	10
BP	GO:0045927	positive regulation of growth	8/190	270/18670	0.00654752	0.0963016	0.0820256	KRT17/L1CAM/PPARD/EZR/SEMA7A/TWF2/TNFRSF12A/AGRN	8
BP	GO:0016485	protein processing	9/190	328/18670	0.0065633	0.0963016	0.0820256	ANXA2/MELTF/FURIN/PGK1/KLK6/FADD/RCE1/PERP/NKD2	9
BP	GO:0006757	ATP generation from ADP	5/190	116/18670	0.00668664	0.0976673	0.0831888	ALDOA/PGK1/PKM/DDIT4/HKDC1	5
BP	GO:0002699	positive regulation of immune effector process	7/190	216/18670	0.00672892	0.0978421	0.0833377	NECTIN2/SEMA7A/FADD/CLCF1/TICAM1/RAET1L/UNC13D	7
BP	GO:0060348	bone development	7/190	217/18670	0.00689502	0.0995662	0.0848062	ANXA2/BMP4/SERPINH1/LRP5/POR/CARM1/VWA1	7
BP	GO:0071695	anatomical structure maturation	6/190	165/18670	0.00691748	0.0995662	0.0848062	CDH3/CDKN1C/G6PD/PPP2R1A/MTCH1/AGRN	6
BP	GO:0090288	negative regulation of cellular response to growth factor stimulus	6/190	166/18670	0.00711776	0.0995662	0.0848062	UBC/HGS/FSTL3/BAMBI/NIBAN2/BCL9L	6
BP	GO:0001707	mesoderm formation	4/190	75/18670	0.00720064	0.0995662	0.0848062	BMP4/EPHA2/ITGA3/ITGB4	4
BP	GO:0038179	neurotrophin signaling pathway	3/190	39/18670	0.00724399	0.0995662	0.0848062	HAP1/BCAR1/DDIT4	3
BP	GO:0045684	positive regulation of epidermis development	3/190	39/18670	0.00724399	0.0995662	0.0848062	BMP4/KRT17/PPARD	3
BP	GO:0051180	vitamin transport	3/190	39/18670	0.00724399	0.0995662	0.0848062	SCARB1/SLC2A1/SLC52A2	3
BP	GO:1902042	negative regulation of extrinsic apoptotic signaling pathway via death domain receptors	3/190	39/18670	0.00724399	0.0995662	0.0848062	BCL2L1/FADD/TMBIM1	3
BP	GO:1904591	positive regulation of protein import	3/190	39/18670	0.00724399	0.0995662	0.0848062	JUP/HYAL2/TRIM28	3
BP	GO:0007173	epidermal growth factor receptor signaling pathway	5/190	119/18670	0.00743157	0.0995662	0.0848062	PLAUR/HAP1/HGS/BCAR1/RHBDF2	5
BP	GO:0042866	pyruvate biosynthetic process	5/190	119/18670	0.00743157	0.0995662	0.0848062	ALDOA/PGK1/PKM/DDIT4/HKDC1	5
BP	GO:0030948	negative regulation of vascular endothelial growth factor receptor signaling pathway	2/190	13/18670	0.00746438	0.0995662	0.0848062	HGS/NIBAN2	2
BP	GO:0032536	regulation of cell projection size	2/190	13/18670	0.00746438	0.0995662	0.0848062	EZR/TWF2	2
BP	GO:0034969	histone arginine methylation	2/190	13/18670	0.00746438	0.0995662	0.0848062	PRMT1/CARM1	2
BP	GO:0036109	alpha-linolenic acid metabolic process	2/190	13/18670	0.00746438	0.0995662	0.0848062	ACAA1/ELOVL1	2
BP	GO:0042178	xenobiotic catabolic process	2/190	13/18670	0.00746438	0.0995662	0.0848062	ACAA1/GSTP1	2
BP	GO:0042908	xenobiotic transport	2/190	13/18670	0.00746438	0.0995662	0.0848062	SLC2A1/LRRC8A	2
BP	GO:1900025	negative regulation of substrate adhesion-dependent cell spreading	2/190	13/18670	0.00746438	0.0995662	0.0848062	ACTN4/MELTF	2
BP	GO:1902855	regulation of non-motile cilium assembly	2/190	13/18670	0.00746438	0.0995662	0.0848062	HAP1/SEPTIN9	2
BP	GO:1902894	negative regulation of pri-miRNA transcription by RNA polymerase II	2/190	13/18670	0.00746438	0.0995662	0.0848062	BMP4/PPARD	2
CC	GO:0005911	cell-cell junction	24/193	459/19717	2.43166e-11	8.97281e-09	6.96222e-09	ACTN4/ANXA2/CDH3/DSG3/EPHA2/GJB3/JUP/KRT8/KRT18/PPL/NECTIN2/SLC2A1/FSCN1/VASP/PDLIM7/NDRG1/BAIAP2/PKP3/CDC42EP4/TRIM29/LSR/FGFRL1/PERP/GJB4	24
CC	GO:0005925	focal adhesion	20/193	405/19717	3.30982e-09	4.08692e-07	3.17113e-07	ACTB/ACTG1/ACTN4/ARF1/CAPN1/EPHA2/HMGA1/ITGA3/ITGB4/JUP/L1CAM/PLAUR/PLEC/NECTIN2/RRAS/SLC4A2/VASP/EZR/PDLIM7/BCAR1	20
CC	GO:0005924	cell-substrate adherens junction	20/193	408/19717	3.75319e-09	4.08692e-07	3.17113e-07	ACTB/ACTG1/ACTN4/ARF1/CAPN1/EPHA2/HMGA1/ITGA3/ITGB4/JUP/L1CAM/PLAUR/PLEC/NECTIN2/RRAS/SLC4A2/VASP/EZR/PDLIM7/BCAR1	20
CC	GO:0030055	cell-substrate junction	20/193	412/19717	4.43026e-09	4.08692e-07	3.17113e-07	ACTB/ACTG1/ACTN4/ARF1/CAPN1/EPHA2/HMGA1/ITGA3/ITGB4/JUP/L1CAM/PLAUR/PLEC/NECTIN2/RRAS/SLC4A2/VASP/EZR/PDLIM7/BCAR1	20
CC	GO:0005913	cell-cell adherens junction	11/193	117/19717	2.09067e-08	1.54291e-06	1.19718e-06	ANXA2/CDH3/JUP/KRT18/NECTIN2/PDLIM7/NDRG1/BAIAP2/PKP3/CDC42EP4/TRIM29	11
CC	GO:0005882	intermediate filament	12/193	214/19717	1.38146e-06	8.49598e-05	6.59223e-05	JUP/KRT6A/KRT8/KRT15/KRT16/KRT17/KRT18/KRT19/LMNA/PLEC/PPL/KRT80	12
CC	GO:0030057	desmosome	5/193	25/19717	3.86615e-06	0.000203801	0.000158134	DSG3/JUP/PPL/PKP3/PERP	5
CC	GO:0045111	intermediate filament cytoskeleton	12/193	251/19717	7.16808e-06	0.000330628	0.000256542	JUP/KRT6A/KRT8/KRT15/KRT16/KRT17/KRT18/KRT19/LMNA/PLEC/PPL/KRT80	12
CC	GO:0030175	filopodium	8/193	104/19717	8.41727e-06	0.000345108	0.000267778	AP2A1/ITGA3/FSCN1/VASP/EZR/TUBB3/BAIAP2/TWF2	8
CC	GO:0030016	myofibril	11/193	224/19717	1.35314e-05	0.000495513	0.00038448	ACTG1/ACTN4/ALDOA/ARF1/JUP/KRT8/KRT19/PLEC/SLC2A1/PDLIM7/TWF2	11
CC	GO:0071437	invadopodium	4/193	16/19717	1.47714e-05	0.000495513	0.00038448	ITGA3/PLAUR/FSCN1/EZR	4
CC	GO:0043292	contractile fiber	11/193	234/19717	2.0321e-05	0.000624871	0.000484852	ACTG1/ACTN4/ALDOA/ARF1/JUP/KRT8/KRT19/PLEC/SLC2A1/PDLIM7/TWF2	11
CC	GO:1904813	ficolin-1-rich granule lumen	8/193	124/19717	3.04626e-05	0.00086467	0.000670918	ALDOA/CAPN1/CDA/GSTP1/JUP/PKM/PSMD2/PSMD3	8
CC	GO:0098858	actin-based cell projection	10/193	208/19717	4.01703e-05	0.00105878	0.000821529	AP2A1/SCARB1/ITGA3/FSCN1/VASP/EZR/HYAL2/TUBB3/BAIAP2/TWF2	10
CC	GO:0031252	cell leading edge	14/193	403/19717	4.54486e-05	0.00111803	0.000867509	ANXA2/ARF1/EPHA2/ITGB4/FSCN1/VASP/EZR/PDLIM7/BCAR1/TUBB3/BAIAP2/TWF2/TNFRSF12A/EPS8L1	14
CC	GO:0001726	ruffle	9/193	172/19717	5.09924e-05	0.00117601	0.000912496	ANXA2/EPHA2/FSCN1/EZR/PDLIM7/BCAR1/BAIAP2/TNFRSF12A/EPS8L1	9
CC	GO:0031225	anchored component of membrane	8/193	170/19717	0.000276548	0.00600273	0.00465766	MELTF/PLAUR/SEMA7A/HYAL2/MSLN/RAB35/LYPD3/RAET1L	8
CC	GO:0034774	secretory granule lumen	11/193	321/19717	0.000336842	0.00658446	0.00510904	ACAA1/ACTN4/ALDOA/ANXA2/CDA/GSTP1/JUP/PKM/PSMD2/PSMD3/UNC13D	11
CC	GO:0044449	contractile fiber part	9/193	221/19717	0.000339037	0.00658446	0.00510904	ACTN4/ALDOA/ARF1/JUP/KRT8/KRT19/PLEC/SLC2A1/PDLIM7	9
CC	GO:0001533	cornified envelope	5/193	65/19717	0.000437887	0.00796607	0.00618106	CST6/DSG3/JUP/PPL/PKP3	5
CC	GO:0101002	ficolin-1-rich granule	8/193	185/19717	0.000487115	0.00796607	0.00618106	ALDOA/CAPN1/CDA/GSTP1/JUP/PKM/PSMD2/PSMD3	8
CC	GO:0060205	cytoplasmic vesicle lumen	11/193	338/19717	0.00051947	0.00796607	0.00618106	ACAA1/ACTN4/ALDOA/ANXA2/CDA/GSTP1/JUP/PKM/PSMD2/PSMD3/UNC13D	11
CC	GO:0031674	I band	7/193	143/19717	0.00052643	0.00796607	0.00618106	ACTN4/ALDOA/JUP/KRT8/KRT19/SLC2A1/PDLIM7	7
CC	GO:0031983	vesicle lumen	11/193	339/19717	0.000532387	0.00796607	0.00618106	ACAA1/ACTN4/ALDOA/ANXA2/CDA/GSTP1/JUP/PKM/PSMD2/PSMD3/UNC13D	11
CC	GO:0032153	cell division site	5/193	68/19717	0.000539707	0.00796607	0.00618106	RTKN/PITPNM1/RHOD/RHOF/PLCD3	5
CC	GO:0031253	cell projection membrane	11/193	345/19717	0.000615666	0.00873772	0.0067798	SCARB1/EPHA2/GNB1/ITGA3/PLAUR/FSCN1/VASP/EZR/EHD1/RAB35/EPS8L1	11
CC	GO:0016327	apicolateral plasma membrane	3/193	18/19717	0.000676106	0.009034	0.00700969	JUP/KRT8/KRT19	3
CC	GO:0062023	collagen-containing extracellular matrix	12/193	406/19717	0.000685507	0.009034	0.00700969	ANXA2/SERPINH1/L1CAM/LAMA3/LAMB3/PKM/S100A4/SEMA3B/SEMA7A/TINAGL1/VWA1/AGRN	12
CC	GO:0043034	costamere	3/193	19/19717	0.000797112	0.0101426	0.00786985	KRT8/KRT19/PLEC	3
CC	GO:0010008	endosome membrane	13/193	479/19717	0.000909259	0.0108971	0.00845528	AP2A1/ANXA2/FURIN/UBC/HGS/PLIN3/NDRG1/EHD1/RAB35/RHOD/EHD4/TMBIM1/TICAM1	13
CC	GO:0030017	sarcomere	8/193	204/19717	0.00092349	0.0108971	0.00845528	ACTN4/ALDOA/ARF1/JUP/KRT8/KRT19/SLC2A1/PDLIM7	8
CC	GO:0005938	cell cortex	10/193	308/19717	0.000945002	0.0108971	0.00845528	ACTB/ACTN4/ANXA2/KRT19/RTKN/SLC2A1/EZR/SEPTIN9/RHOD/RHOF	10
CC	GO:0030863	cortical cytoskeleton	6/193	116/19717	0.000990312	0.0110735	0.00859218	ACTB/ACTN4/KRT19/RTKN/SLC2A1/EZR	6
CC	GO:0042581	specific granule	7/193	160/19717	0.00102214	0.0110932	0.00860747	ACAA1/JUP/PLAUR/AGPAT2/TMC6/TMBIM1/TSPAN14	7
CC	GO:0045121	membrane raft	10/193	315/19717	0.0011195	0.0117511	0.00911797	ANXA2/SERPINH1/SCARB1/FURIN/PGK1/SLC2A1/EZR/MALL/HYAL2/FADD	10
CC	GO:0098857	membrane microdomain	10/193	316/19717	0.00114645	0.0117511	0.00911797	ANXA2/SERPINH1/SCARB1/FURIN/PGK1/SLC2A1/EZR/MALL/HYAL2/FADD	10
CC	GO:0005811	lipid droplet	5/193	81/19717	0.00119756	0.0119432	0.00926704	ANXA2/SYNGR2/PITPNM1/PLIN3/EHD1	5
CC	GO:0098589	membrane region	10/193	328/19717	0.00151334	0.0146954	0.0114025	ANXA2/SERPINH1/SCARB1/FURIN/PGK1/SLC2A1/EZR/MALL/HYAL2/FADD	10
CC	GO:0030133	transport vesicle	11/193	392/19717	0.00172287	0.016301	0.0126483	AP2A1/BCL2L1/FURIN/HAP1/SYNGR2/PLIN3/RAB35/FGFRL1/NKD2/UNC13D/SFTA2	11
CC	GO:0030018	Z disc	6/193	132/19717	0.00192184	0.017729	0.0137563	ACTN4/JUP/KRT8/KRT19/SLC2A1/PDLIM7	6
CC	GO:0035579	specific granule membrane	5/193	91/19717	0.00200955	0.018086	0.0140333	PLAUR/AGPAT2/TMC6/TMBIM1/TSPAN14	5
CC	GO:0042383	sarcolemma	6/193	136/19717	0.00223399	0.019529	0.015153	ANXA2/KRT8/KRT19/PLEC/SLC2A1/EZR	6
CC	GO:0044448	cell cortex part	7/193	184/19717	0.00227573	0.019529	0.015153	ACTB/ACTN4/KRT19/RTKN/SLC2A1/EZR/SEPTIN9	7
CC	GO:0016328	lateral plasma membrane	4/193	57/19717	0.00234497	0.0196658	0.0152591	DVL1/JUP/PPP2R1A/NKD2	4
CC	GO:0005604	basement membrane	5/193	95/19717	0.00242646	0.019897	0.0154385	ANXA2/LAMA3/LAMB3/VWA1/AGRN	5
CC	GO:0030136	clathrin-coated vesicle	7/193	188/19717	0.00256719	0.0205933	0.0159788	AP2A1/DVL1/FURIN/MALL/TNK2/RAB35/UNC13D	7
CC	GO:0005788	endoplasmic reticulum lumen	9/193	309/19717	0.00349355	0.0274281	0.0212821	BMP4/SERPINH1/MELTF/PLAUR/MSLN/FSTL3/VWA1/TSPAN14/NOTUM	9
CC	GO:0042470	melanosome	5/193	106/19717	0.00389408	0.0293248	0.0227538	ANXA2/SLC1A5/SLC2A1/SLC3A2/RAB35	5
CC	GO:0048770	pigment granule	5/193	106/19717	0.00389408	0.0293248	0.0227538	ANXA2/SLC1A5/SLC2A1/SLC3A2/RAB35	5
CC	GO:0043256	laminin complex	2/193	10/19717	0.00407343	0.0299356	0.0232277	LAMA3/LAMB3	2
CC	GO:0001725	stress fiber	4/193	67/19717	0.00421857	0.0299356	0.0232277	ACTN4/FSCN1/PDLIM7/SEPTIN9	4
CC	GO:0097517	contractile actin filament bundle	4/193	67/19717	0.00421857	0.0299356	0.0232277	ACTN4/FSCN1/PDLIM7/SEPTIN9	4
CC	GO:0044291	cell-cell contact zone	4/193	71/19717	0.00518861	0.0361245	0.0280298	JUP/NECTIN2/SLC2A1/FGFRL1	4
CC	GO:0090575	RNA polymerase II transcription factor complex	6/193	163/19717	0.00543774	0.0371579	0.0288317	HMGA1/PPARD/HYAL2/TRIM28/CARM1/BCL9L	6
CC	GO:0016323	basolateral plasma membrane	7/193	217/19717	0.00562382	0.0377307	0.0292761	AP2A1/ANXA2/ITGA3/SLC2A1/SLC4A2/EZR/NKD2	7
CC	GO:1990909	Wnt signalosome	2/193	12/19717	0.00589795	0.0388633	0.0301549	DVL1/LRP5	2
CC	GO:0032432	actin filament bundle	4/193	75/19717	0.00629775	0.0407697	0.0316341	ACTN4/FSCN1/PDLIM7/SEPTIN9	4
CC	GO:0030426	growth cone	6/193	171/19717	0.00683138	0.0434617	0.033723	DVL1/ITGA3/L1CAM/FSCN1/TUBB3/TWF2	6
CC	GO:0150034	distal axon	8/193	285/19717	0.00716842	0.044833	0.034787	ACTB/ACTG1/DVL1/ITGA3/L1CAM/FSCN1/TUBB3/TWF2	8
CC	GO:0042641	actomyosin	4/193	79/19717	0.00755408	0.0464576	0.0360475	ACTN4/FSCN1/PDLIM7/SEPTIN9	4
CC	GO:0030135	coated vesicle	8/193	289/19717	0.00776683	0.0465665	0.0361321	AP2A1/ARF1/DVL1/FURIN/MALL/TNK2/RAB35/UNC13D	8
CC	GO:0030427	site of polarized growth	6/193	176/19717	0.00782419	0.0465665	0.0361321	DVL1/ITGA3/L1CAM/FSCN1/TUBB3/TWF2	6
CC	GO:0055038	recycling endosome membrane	4/193	81/19717	0.00823982	0.0482618	0.0374475	NDRG1/EHD1/RAB35/EHD4	4
CC	GO:0098685	Schaffer collateral - CA1 synapse	4/193	82/19717	0.00859749	0.0495699	0.0384624	ACTB/ACTG1/DVL1/BAIAP2	4
CC	GO:0005902	microvillus	4/193	83/19717	0.00896516	0.0508945	0.0394903	SCARB1/FSCN1/EZR/HYAL2	4
CC	GO:0030139	endocytic vesicle	8/193	303/19717	0.0101606	0.0568067	0.0440777	ACTG1/AP2A1/SCARB1/UBC/HYAL2/RAB35/CDC42EP4/UNC93B1	8
CC	GO:0030027	lamellipodium	6/193	193/19717	0.0119791	0.0659745	0.0511912	EPHA2/FSCN1/VASP/BCAR1/TUBB3/TWF2	6
CC	GO:0060076	excitatory synapse	3/193	50/19717	0.0129175	0.0695542	0.0539688	ITGA3/SLC16A3/BAIAP2	3
CC	GO:0031527	filopodium membrane	2/193	18/19717	0.0131562	0.0695542	0.0539688	ITGA3/VASP	2
CC	GO:0033267	axon part	9/193	382/19717	0.0131946	0.0695542	0.0539688	ACTB/ACTG1/DVL1/ITGA3/L1CAM/FSCN1/HAP1/TUBB3/TWF2	9
CC	GO:0045095	keratin filament	4/193	95/19717	0.0141947	0.0728534	0.0565287	KRT6A/KRT8/KRT18/KRT80	4
CC	GO:0044798	nuclear transcription factor complex	6/193	201/19717	0.0143917	0.0728534	0.0565287	HMGA1/PPARD/HYAL2/TRIM28/CARM1/BCL9L	6
CC	GO:0016010	dystrophin-associated glycoprotein complex	2/193	19/19717	0.0146102	0.0728534	0.0565287	KRT8/KRT19	2
CC	GO:0090665	glycoprotein complex	2/193	19/19717	0.0146102	0.0728534	0.0565287	KRT8/KRT19	2
CC	GO:0070382	exocytic vesicle	6/193	207/19717	0.01641	0.0807372	0.0626459	BCL2L1/HAP1/SYNGR2/RAB35/NKD2/UNC13D	6
CC	GO:0005838	proteasome regulatory particle	2/193	21/19717	0.0177145	0.0848914	0.0658692	PSMD2/PSMD3	2
CC	GO:0005922	connexin complex	2/193	21/19717	0.0177145	0.0848914	0.0658692	GJB3/GJB4	2
CC	GO:0031258	lamellipodium membrane	2/193	22/19717	0.0193619	0.0915968	0.0710721	EPHA2/VASP	2
CC	GO:0046658	anchored component of plasma membrane	3/193	59/19717	0.0201024	0.0938958	0.072856	MELTF/HYAL2/LYPD3	3
CC	GO:0031528	microvillus membrane	2/193	23/19717	0.0210711	0.0971905	0.0754124	SCARB1/EZR	2
MF	GO:0050839	cell adhesion molecule binding	33/190	499/17697	4.0254e-17	1.75105e-14	1.50847e-14	ACTN4/ALDOA/ANXA2/CDH3/EPHA2/ITGA3/ITGB4/JUP/KRT18/LAMA3/PCBP1/PKM/PLEC/PPL/NECTIN2/SLC3A2/FSCN1/VASP/EZR/SEMA7A/PLIN3/NDRG1/BAIAP2/SEPTIN9/PPP1R13L/EHD1/PKP3/TWF2/PUF60/TRIM29/EHD4/EPS8L1/NIBAN2	33
MF	GO:0045296	cadherin binding	27/190	331/17697	2.17247e-16	4.72513e-14	4.07053e-14	ALDOA/ANXA2/CDH3/EPHA2/JUP/KRT18/PCBP1/PKM/PLEC/PPL/SLC3A2/FSCN1/VASP/EZR/PLIN3/NDRG1/BAIAP2/SEPTIN9/PPP1R13L/EHD1/PKP3/TWF2/PUF60/TRIM29/EHD4/EPS8L1/NIBAN2	27
MF	GO:0005200	structural constituent of cytoskeleton	11/190	102/17697	1.24548e-08	1.80595e-06	1.55576e-06	ACTB/ACTG1/KRT6A/KRT15/KRT16/KRT17/KRT19/PLEC/PPL/TUBB3/AGRN	11
MF	GO:0098641	cadherin binding involved in cell-cell adhesion	5/190	19/17697	1.39263e-06	0.000151449	0.000130468	ANXA2/KRT18/BAIAP2/PKP3/TRIM29	5
MF	GO:0098632	cell-cell adhesion mediator activity	6/190	50/17697	1.51853e-05	0.00132112	0.0011381	ANXA2/JUP/KRT18/BAIAP2/PKP3/TRIM29	6
MF	GO:0098631	cell adhesion mediator activity	6/190	59/17697	3.97459e-05	0.00288158	0.00248237	ANXA2/JUP/KRT18/BAIAP2/PKP3/TRIM29	6
MF	GO:0001618	virus receptor activity	6/190	74/17697	0.000143045	0.00777808	0.00670053	SCARB1/EPHA2/NECTIN2/SLC1A5/HYAL2/SLC52A2	6
MF	GO:0104005	hijacked molecular function	6/190	74/17697	0.000143045	0.00777808	0.00670053	SCARB1/EPHA2/NECTIN2/SLC1A5/HYAL2/SLC52A2	6
MF	GO:0043236	laminin binding	4/190	29/17697	0.000247795	0.0119768	0.0103175	ITGA3/LYPD3/TINAGL1/AGRN	4
MF	GO:0001882	nucleoside binding	13/190	389/17697	0.00030492	0.013264	0.0114265	ACTN4/ARF1/CDA/RRAS/RTKN/EFTUD2/TUBB3/SEPTIN9/EHD1/RAB35/RHOD/EHD4/RHOF	13
MF	GO:0050840	extracellular matrix binding	5/190	57/17697	0.000360418	0.0142529	0.0122784	ANXA2/ITGA3/LYPD3/TINAGL1/AGRN	5
MF	GO:0019838	growth factor binding	7/190	137/17697	0.000699963	0.0253737	0.0218585	ITGB4/FURIN/HYAL2/HAP1/FGFRL1/RHBDF2/NKD2	7
MF	GO:0030374	nuclear receptor transcription coactivator activity	5/190	67/17697	0.00076247	0.0255134	0.0219789	ACTN4/HMGA1/PPARD/CARM1/ATXN7L3	5
MF	GO:0017049	GTP-Rho binding	3/190	21/17697	0.00140492	0.0436528	0.0376054	RTKN/TNFAIP1/CDC42EP4	3
MF	GO:0030215	semaphorin receptor binding	3/190	23/17697	0.00184149	0.0534033	0.046005	SEMA3B/SEMA7A/SEMA4B	3
MF	GO:0003713	transcription coactivator activity	10/190	319/17697	0.002408	0.061048	0.0525906	ACTN4/HMGA1/JUP/PPARD/HYAL2/TRIM28/CARM1/ATXN7L3/NIBAN2/BCL9L	10
MF	GO:0005525	GTP binding	11/190	374/17697	0.00243381	0.061048	0.0525906	ARF1/RRAS/RTKN/EFTUD2/TUBB3/SEPTIN9/EHD1/RAB35/RHOD/EHD4/RHOF	11
MF	GO:0032550	purine ribonucleoside binding	11/190	378/17697	0.00264126	0.061048	0.0525906	ARF1/RRAS/RTKN/EFTUD2/TUBB3/SEPTIN9/EHD1/RAB35/RHOD/EHD4/RHOF	11
MF	GO:0001883	purine nucleoside binding	11/190	381/17697	0.00280605	0.061048	0.0525906	ARF1/RRAS/RTKN/EFTUD2/TUBB3/SEPTIN9/EHD1/RAB35/RHOD/EHD4/RHOF	11
MF	GO:0032549	ribonucleoside binding	11/190	382/17697	0.00286279	0.061048	0.0525906	ARF1/RRAS/RTKN/EFTUD2/TUBB3/SEPTIN9/EHD1/RAB35/RHOD/EHD4/RHOF	11
MF	GO:0045499	chemorepellent activity	3/190	27/17697	0.00294714	0.061048	0.0525906	SEMA3B/SEMA7A/SEMA4B	3
MF	GO:0019001	guanyl nucleotide binding	11/190	394/17697	0.00361881	0.067017	0.0577327	ARF1/RRAS/RTKN/EFTUD2/TUBB3/SEPTIN9/EHD1/RAB35/RHOD/EHD4/RHOF	11
MF	GO:0032561	guanyl ribonucleotide binding	11/190	394/17697	0.00361881	0.067017	0.0577327	ARF1/RRAS/RTKN/EFTUD2/TUBB3/SEPTIN9/EHD1/RAB35/RHOD/EHD4/RHOF	11
MF	GO:0097110	scaffold protein binding	4/190	59/17697	0.00369749	0.067017	0.0577327	KRT8/KRT15/KRT18/BAIAP2	4
MF	GO:0004714	transmembrane receptor protein tyrosine kinase activity	4/190	62/17697	0.00442066	0.0769195	0.0662634	DDR1/EPHA2/EPHA1/FGFRL1	4
MF	GO:0045294	alpha-catenin binding	2/190	10/17697	0.00487563	0.081573	0.0702722	JUP/PKP3	2
MF	GO:0005522	profilin binding	2/190	11/17697	0.00591718	0.0830314	0.0715286	ACTG1/VASP	2
MF	GO:0005536	glucose binding	2/190	11/17697	0.00591718	0.0830314	0.0715286	G6PD/HKDC1	2
MF	GO:0016273	arginine N-methyltransferase activity	2/190	11/17697	0.00591718	0.0830314	0.0715286	PRMT1/CARM1	2
MF	GO:0016274	protein-arginine N-methyltransferase activity	2/190	11/17697	0.00591718	0.0830314	0.0715286	PRMT1/CARM1	2
MF	GO:0099186	structural constituent of postsynapse	2/190	11/17697	0.00591718	0.0830314	0.0715286	ACTB/ACTG1	2
KEGG	hsa05230	Central carbon metabolism in cancer	6/106	70/8076	0.000294422	0.0332887	0.0287958	G6PD/PKM/SLC1A5/SLC2A1/SLC16A3/HKDC1	6
KEGG	hsa05131	Shigellosis	11/106	246/8076	0.000361582	0.0332887	0.0287958	ACTB/ACTG1/ACTN4/ARF1/BCL2L1/CAPN1/UBC/BCAR1/SEPTIN9/HKDC1/PLCD3	11
KEGG	hsa05412	Arrhythmogenic right ventricular cardiomyopathy	6/106	77/8076	0.000494386	0.0332887	0.0287958	ACTB/ACTG1/ITGA3/ITGB4/JUP/LMNA	6
KEGG	hsa04310	Wnt signaling pathway	8/106	160/8076	0.00116066	0.0505491	0.0437267	DVL1/LRP5/PPARD/FOSL1/BAMBI/WNT10A/NKD2/NOTUM	8
KEGG	hsa04510	Focal adhesion	9/106	201/8076	0.00125122	0.0505491	0.0437267	ACTB/ACTG1/ACTN4/ITGA3/ITGB4/LAMA3/LAMB3/VASP/BCAR1	9
KEGG	hsa04810	Regulation of actin cytoskeleton	9/106	218/8076	0.00219266	0.0640262	0.0553849	ACTB/ACTG1/ACTN4/ITGA3/ITGB4/RRAS/EZR/BCAR1/BAIAP2	9
KEGG	hsa04520	Adherens junction	5/106	71/8076	0.00232132	0.0640262	0.0553849	ACTB/ACTG1/ACTN4/NECTIN2/BAIAP2	5
KEGG	hsa04360	Axon guidance	8/106	181/8076	0.00253569	0.0640262	0.0553849	EPHA2/EPHA1/L1CAM/RRAS/SEMA3B/SEMA7A/SEMA4B/RHOD	8
KEGG	hsa04971	Gastric acid secretion	5/106	76/8076	0.00312817	0.07021	0.060734	ACTB/ACTG1/GAST/SLC4A2/EZR	5
KEGG	hsa04670	Leukocyte transendothelial migration	6/106	114/8076	0.00376486	0.0760502	0.065786	ACTB/ACTG1/ACTN4/VASP/EZR/BCAR1	6
KEGG	hsa04390	Hippo signaling pathway	7/106	157/8076	0.00448002	0.0822694	0.0711658	ACTB/ACTG1/BMP4/DVL1/PPP2R1A/WNT10A/NKD2	7
KEGG	hsa01040	Biosynthesis of unsaturated fatty acids	3/106	27/8076	0.00511275	0.0860646	0.0744488	ACAA1/ACOT7/ELOVL1	3
KEGG	hsa04512	ECM-receptor interaction	5/106	88/8076	0.00586198	0.0870029	0.0752604	ITGA3/ITGB4/LAMA3/LAMB3/AGRN	5
KEGG	hsa05410	Hypertrophic cardiomyopathy	5/106	90/8076	0.00644241	0.0870029	0.0752604	ACTB/ACTG1/ITGA3/ITGB4/LMNA	5
KEGG	hsa05225	Hepatocellular carcinoma	7/106	168/8076	0.00646061	0.0870029	0.0752604	ACTB/ACTG1/BCL2L1/DVL1/GSTP1/LRP5/WNT10A	7
KEGG	hsa05150	Staphylococcus aureus infection	5/106	96/8076	0.00842457	0.0988486	0.0855074	KRT15/KRT16/KRT17/KRT18/KRT19	5
KEGG	hsa05414	Dilated cardiomyopathy	5/106	96/8076	0.00842457	0.0988486	0.0855074	ACTB/ACTG1/ITGA3/ITGB4/LMNA	5
KEGG	hsa04210	Apoptosis	6/106	136/8076	0.0088083	0.0988486	0.0855074	ACTB/ACTG1/BCL2L1/CAPN1/LMNA/FADD	6
