# Supplementary material for: SLC2A1 is a Diagnostic Biomarker Involved in Immune Infiltration of Colorectal Cancer and Associated With m6A Modification and ceRNA
Source: Front Cell Dev Biol. 2022 Mar 24;10:853596. doi: 10.3389/fcell.2022.853596 (PMC8987357; doi:10.3389/fcell.2022.853596)
Supplement: Supplementary file 2 [file Table3.XLSX]

## Sheet: Sheet 1
Supplementary Table 3. SLC2A1 GSEA in CRC
ID	Description	setSize	enrichmentScore	NES	pvalue	p.adjust	qvalues	rank	leading_edge	core_enrichment
REACTOME_G_ALPHA_I_SIGNALLING_EVENTS	REACTOME_G_ALPHA_I_SIGNALLING_EVENTS	401	-0.435842	-1.39099	0.001	0.0343027	0.0319201	3440	tags=30%, list=18%, signal=25%	CCR2/GABBR1/RCVRN/CCL5/GPR31/RGS20/RXFP4/NPW/CXCR6/GNG7/ITPR1/CCL28/RGS7/NPB/RGS8/TAS2R38/CXCL10/P2RY4/SSTR5/PDE1C/NPY2R/GUCY2D/C5/GPC5/CAMK2D/PLCB1/CXCL11/GRM6/GRM4/GNG2/P2RY14/RGS22/PLCB4/GRM8/P2RY12/GPR183/CAMK2A/PNOC/CXCL13/P2RY13/CXCL9/PDE4B/CYP4V2/RGS1/CHRM2/GNAI1/RRH/RGS5/HTR1E/SUCNR1/PRKACB/TAS2R9/CCL16/LPL/AGTR2/ITPR2/PDE4D/DRD3/TAS2R8/GNB4/GNG13/CCR9/RGS18/RGS6/HTR5A/APOA2/PDE6A/GRM3/GP…
REACTOME_M_PHASE	REACTOME_M_PHASE	414	-0.444608	-1.41854	0.001	0.0343027	0.0319201	782	tags=10%, list=4%, signal=9%	AKAP9/H3-4/H3C14/PRKCB/TUBB8/CEP290/H4C12/TUBA8/H3C8/CEP70/H3C10/H2AC8/H2BC4/H2BC8/H4-16/H3C13/H2BC15/H2AC7/H4C11/H2AC20/H4C1/H2BC7/H2BC6/H4C6/H3C11/H2BC13/H3C7/H3C1/H3C12/H4C5/H2BC17/H2BC14/H4C2/H2AC14/H2AC4/H2BC10/H4C4/H4C13/H4C3/H2BC3
REACTOME_NEURONAL_SYSTEM	REACTOME_NEURONAL_SYSTEM	409	-0.502465	-1.60308	0.001	0.0343027	0.0319201	4024	tags=38%, list=21%, signal=31%	KCNN2/PDLIM5/CACNA2D3/NCALD/GABRG2/UNC13B/GNGT2/PRKACG/CHRNA1/TUBB1/KCNJ2/PTPRD/RPS6KA3/VAMP2/GLRB/GRIK3/PRKAR2B/KCNN3/PRKAA2/GABRQ/GRIP1/CHRNB4/GABBR1/KCND2/KCNK2/GNG7/KCNJ12/RPS6KA6/KCNK4/SLC5A7/LRFN2/APBA1/CHRNA6/GRIN2B/CAMK2D/PLCB1/CACNA1A/GRIN1/GABRR2/GJC1/CHRNA7/PPFIA2/SLC1A3/GNG2/GRIA3/GLUL/EPB41L3/PRKAG3/HTR3D/GABRA2/CAMK2A/MDM2/KCNS3/PRKCB/LIN7C/TUBB8/SLITRK2/DLGAP1/KCNA2/CHRNB3/GNAI1/HT…
REACTOME_OLFACTORY_SIGNALING_PATHWAY	REACTOME_OLFACTORY_SIGNALING_PATHWAY	377	-0.53556	-1.70973	0.001	0.0343027	0.0319201	2889	tags=20%, list=15%, signal=17%	OR56B4/OR10G8/OR14K1/OR13G1/OR14I1/OR56A4/RTP5/OR10S1/OR51B6/OR2W3/OR1L1/OR10Q1/OR2AG1/OR52N2/OR3A2/OR1Q1/OR4F15/OR11H4/REEP1/OR1L3/OR9Q1/OR51E2/OR2A12/OR6V1/OR2A14/OR2AE1/OR52B2/OR1L4/OR51I2/OR4E1/OR7A5/OR2C3/OR11A1/OR2A2/OR5K2/OR10G7/OR2AG2/OR52D1/OR10G4/OR1N1/OR10AD1/OR1J2/OR1L6/OR2T8/OR4D5/OR2H1/OR1J1/OR6X1/OR52K1/OR2A4/OR6T1/OR52K2/OR1J4/OR9A2/OR2H2/OR2B2/OR52I1/OR9A4/OR8D4/OR52W1/OR6M1/OR13…
KEGG_OLFACTORY_TRANSDUCTION	KEGG_OLFACTORY_TRANSDUCTION	371	-0.547564	-1.74564	0.001001	0.0343027	0.0319201	2889	tags=21%, list=15%, signal=18%	OR56B4/PDE1C/OR10G8/GUCY2D/OR13G1/CAMK2D/OR14I1/OR56A4/OR10S1/OR51B6/OR2W3/OR1L1/CAMK2A/OR10Q1/OR2AG1/CLCA2/OR52N2/OR3A2/OR1Q1/OR4F15/OR11H4/PRKACB/OR1L3/PRKG1/OR9Q1/OR51E2/OR2A12/OR6V1/OR2A14/OR2AE1/OR52B2/OR1L4/OR51I2/OR7A5/OR2C3/OR11A1/OR2A2/OR5K2/OR10G7/OR2AG2/OR52D1/OR10G4/OR1N1/OR10AD1/OR1J2/OR1L6/OR2T8/OR4D5/OR2H1/OR1J1/OR6X1/OR52K1/OR2A4/OR6T1/OR52K2/OR1J4/OR9A2/OR2H2/OR2B2/OR52I1/OR9A4/O…
REACTOME_DNA_REPAIR	REACTOME_DNA_REPAIR	330	-0.502968	-1.59933	0.001001	0.0343027	0.0319201	1428	tags=8%, list=7%, signal=8%	H2AC8/H2BC4/H2BC8/POLN/H4-16/INO80D/H2BC15/H2AC7/H4C11/H2AC20/H4C1/H2BC7/H2BC6/H4C6/H2BC13/EYA1/H4C5/H2BC17/H2BC14/H4C2/H2AC14/H2AC4/H2BC10/H4C4/H4C13/H4C3/H2BC3
REACTOME_GPCR_LIGAND_BINDING	REACTOME_GPCR_LIGAND_BINDING	459	-0.422493	-1.35118	0.001001	0.0343027	0.0319201	3404	tags=32%, list=18%, signal=27%	GABBR1/FSHB/CCL5/CRH/GPR31/FZD4/PLPPR4/RXFP4/NPW/CXCR6/TRH/GNG7/CCL28/PROKR2/TSHB/GNRH2/NPB/PTGFR/TAS2R38/FFAR4/WNT2B/CXCL10/P2RY4/SSTR5/GPR65/AGTR1/NPY2R/ADORA2A/C5/ADRB1/CYSLTR2/CXCL11/GRM6/GHRHR/FZD3/GRM4/GNG2/P2RY14/GRM8/P2RY12/GPR183/RXFP2/PNOC/P2RY10/CYSLTR1/CXCL13/GHRH/MLNR/P2RY13/CXCL9/HTR2A/CHRM2/RRH/HTR1E/SUCNR1/TAS2R9/GHRL/CCL16/AGTR2/LPAR4/MC3R/DRD3/ADCYAP1R1/KEL/TAS2R8/GNB4/GNG13/RLN…
REACTOME_SIGNALING_BY_WNT	REACTOME_SIGNALING_BY_WNT	328	-0.434233	-1.38015	0.001001	0.0343027	0.0319201	2694	tags=16%, list=14%, signal=14%	PLCB1/ROR1/APC/FZD3/GNG2/SFRP1/CAMK2A/TCF4/H3-4/H3C14/PRKCB/AGO3/H4C12/PRKG1/CXXC4/ITPR2/RSPO1/GNB4/GNG13/H3C8/WNT3A/PDE6A/H3C10/H2AC8/H2BC4/H2BC8/TNRC6B/H4-16/PYGO1/H3C13/H2BC15/H2AC7/H4C11/H2AC20/H4C1/H2BC7/H2BC6/H4C6/H3C11/H2BC13/H3C7/H3C1/H3C12/H4C5/H2BC17/H2BC14/H4C2/H2AC14/H2AC4/H2BC10/H4C4/H4C13/H4C3/H2BC3
REACTOME_RHO_GTPASE_EFFECTORS	REACTOME_RHO_GTPASE_EFFECTORS	322	-0.482615	-1.5319	0.00100301	0.0343027	0.0319201	1450	tags=11%, list=8%, signal=10%	H3C10/H2AC8/H2BC4/H2BC8/H4-16/PAK3/H3C13/H2BC15/H2AC7/H4C11/KLK3/NOX3/ROPN1/H2AC20/H4C1/H2BC7/KLK2/H2BC6/H4C6/H3C11/H2BC13/H3C7/H3C1/H3C12/H4C5/H2BC17/H2BC14/H4C2/H2AC14/H2AC4/H2BC10/H4C4/H4C13/H4C3/H2BC3
KEGG_NEUROACTIVE_LIGAND_RECEPTOR_INTERACTION	KEGG_NEUROACTIVE_LIGAND_RECEPTOR_INTERACTION	270	-0.545898	-1.72853	0.00100402	0.0343027	0.0319201	3841	tags=45%, list=20%, signal=37%	CHRNA1/CALCRL/HTR2C/PTGER3/VIPR1/OPRK1/THRB/GLRB/F2RL2/P2RX7/GRIK3/GABRQ/GCGR/CHRNB4/GABBR1/FSHB/P2RX6/PRLR/TSHB/PTGFR/P2RY4/SSTR5/AGTR1/NPY2R/ADORA2A/CHRNA6/GRIN2B/TRPV1/ADRB1/CYSLTR2/GRIN1/GRM6/GABRR2/GHRHR/CHRNA7/GH1/GRM4/GRIA3/P2RY14/GRM8/GABRA2/RXFP2/P2RY10/CYSLTR1/MLNR/P2RY13/GZMA/HTR2A/NR3C1/CHRM2/CHRNB3/HTR1E/AGTR2/LPAR4/MC3R/DRD3/ADCYAP1R1/GABRA4/PTGDR/RXFP1/HTR5A/GRM3/CHRNA9/GRIA4/GABRB…
REACTOME_CHROMATIN_MODIFYING_ENZYMES	REACTOME_CHROMATIN_MODIFYING_ENZYMES	271	-0.595016	-1.885	0.00100402	0.0343027	0.0319201	1557	tags=15%, list=8%, signal=14%	H2AC11/PADI2/H3C10/H2AC8/H2BC4/H2BC8/PAX3/H4-16/H3C13/H2BC15/H2BC18/PADI3/H2AC7/H4C11/H2AC20/H4C1/H2BC7/H2AC13/H2AC17/H2BC6/ACTL6B/H4C6/H3C11/H2BC13/H3C7/H2AC12/H3C1/H3C12/H2AC16/H4C5/H2BC17/H2BC14/H4C2/H2AC14/H2AC4/H2AC21/H2BC10/H4C4/H4C13/H4C3/H2BC3
REACTOME_TRANSMISSION_ACROSS_CHEMICAL_SYNAPSES	REACTOME_TRANSMISSION_ACROSS_CHEMICAL_SYNAPSES	269	-0.489996	-1.55121	0.00100402	0.0343027	0.0319201	3955	tags=38%, list=21%, signal=31%	CACNA2D3/NCALD/GABRG2/UNC13B/GNGT2/PRKACG/CHRNA1/TUBB1/KCNJ2/RPS6KA3/VAMP2/GLRB/GRIK3/PRKAR2B/PRKAA2/GABRQ/GRIP1/CHRNB4/GABBR1/GNG7/KCNJ12/RPS6KA6/SLC5A7/APBA1/CHRNA6/GRIN2B/CAMK2D/PLCB1/CACNA1A/GRIN1/GABRR2/CHRNA7/PPFIA2/SLC1A3/GNG2/GRIA3/GLUL/PRKAG3/HTR3D/GABRA2/CAMK2A/MDM2/PRKCB/LIN7C/TUBB8/CHRNB3/GNAI1/HTR3C/PRKACB/MAOA/CACNG3/TUBA8/GABRA4/GNB4/GNG13/CHRNA9/BCHE/GRIA4/NEFL/SLC6A13/NBEA/SLC6A1…
WP_GPCRS_CLASS_A_RHODOPSINLIKE	WP_GPCRS_CLASS_A_RHODOPSINLIKE	254	-0.526002	-1.6607	0.00100503	0.0343027	0.0319201	2883	tags=30%, list=15%, signal=26%	P2RY4/SSTR5/GPR65/AGTR1/NPY2R/ADORA2A/ADRB1/CYSLTR2/P2RY14/GPR85/P2RY12/OR2AG1/P2RY10/CYSLTR1/OR3A2/MLNR/P2RY13/MAS1L/OR1Q1/HTR2A/CHRM2/RRH/HTR1E/SUCNR1/AGTR2/LPAR4/MC3R/DRD3/PTGDR/CCR9/HTR5A/GPR171/OR7A5/GPR34/GPR63/HCRTR1/P2RY1/OR11A1/CNR2/MTNR1B/BRS3/CXCR5/CHRM1/HTR4/NPY1R/PRLHR/HCRTR2/NTSR2/AVPR1A/CHRM5/OR2H1/GPR174/NPY5R/GRPR/ADRA1A/HTR1F/OR2A4/GALR1/OR2H2/OR2B2/GPR12/HRH3/OR10A4/GPR21/MAS1/…
REACTOME_CELL_CYCLE_CHECKPOINTS	REACTOME_CELL_CYCLE_CHECKPOINTS	292	-0.44614	-1.41281	0.00100604	0.0343027	0.0319201	776	tags=5%, list=4%, signal=5%	H2BC15/H4C11/H4C1/H2BC7/H2BC6/H4C6/H2BC13/H4C5/H2BC17/H2BC14/H4C2/H2BC10/H4C4/H4C13/H4C3/H2BC3
REACTOME_SIGNALING_BY_NUCLEAR_RECEPTORS	REACTOME_SIGNALING_BY_NUCLEAR_RECEPTORS	295	-0.536576	-1.70059	0.00100604	0.0343027	0.0319201	2133	tags=19%, list=11%, signal=17%	ALDH8A1/AGO3/GNAI1/H4C12/KAT2B/GNB4/GNG13/H3C8/ABCA1/ADH1C/BCL2/EGF/H3C10/PLIN1/H2AC8/ZDHHC21/H2BC4/H2BC8/TNRC6B/ALDH1A2/ERBB4/H4-16/CRABP1/PGR/H3C13/H2BC15/GNAT3/H2AC7/H4C11/ESR2/ADH1A/ESR1/H2AC20/H4C1/H2BC7/H2BC6/H4C6/H3C11/H2BC13/H3C7/EPGN/H3C1/H3C12/H4C5/H2BC17/H2BC14/H4C2/H2AC14/H2AC4/H2BC10/H4C4/H4C13/ANGPTL3/H4C3/H2BC3
REACTOME_SIGNALING_BY_NOTCH	REACTOME_SIGNALING_BY_NOTCH	234	-0.576804	-1.81513	0.00100806	0.0343027	0.0319201	2300	tags=18%, list=12%, signal=16%	IKZF1/H3C14/CNTN1/AGO3/H4C12/ST3GAL6/KAT2B/H3C8/EGF/NBEA/H3C10/H2AC8/H2BC4/H2BC8/TNRC6B/H4-16/FCER2/H3C13/H2BC15/H2AC7/H4C11/H2AC20/H4C1/H2BC7/H2BC6/H4C6/H3C11/H2BC13/H3C7/H3C1/H3C12/H4C5/H2BC17/H2BC14/H4C2/H2AC14/H2AC4/H2BC10/H4C4/H4C13/H4C3/H2BC3
REACTOME_TCF_DEPENDENT_SIGNALING_IN_RESPONSE_TO_WNT	REACTOME_TCF_DEPENDENT_SIGNALING_IN_RESPONSE_TO_WNT	231	-0.538189	-1.69229	0.00100908	0.0343027	0.0319201	2229	tags=17%, list=12%, signal=15%	TCF4/H3-4/H3C14/H4C12/CXXC4/RSPO1/H3C8/WNT3A/H3C10/H2AC8/H2BC4/H2BC8/H4-16/PYGO1/H3C13/H2BC15/H2AC7/H4C11/H2AC20/H4C1/H2BC7/H2BC6/H4C6/H3C11/H2BC13/H3C7/H3C1/H3C12/H4C5/H2BC17/H2BC14/H4C2/H2AC14/H2AC4/H2BC10/H4C4/H4C13/H4C3/H2BC3
REACTOME_TRANSCRIPTIONAL_REGULATION_BY_RUNX1	REACTOME_TRANSCRIPTIONAL_REGULATION_BY_RUNX1	236	-0.587815	-1.85121	0.00100908	0.0343027	0.0319201	2218	tags=20%, list=12%, signal=18%	H3C14/PRKCB/GP1BA/AGO3/IFNG/H4C12/KAT2B/H3C8/CR1/H3C10/H2AC8/H2BC4/H2BC8/TNRC6B/PHC3/BLK/IL2/LIFR/LMO1/PAX5/H4-16/H3C13/H2BC15/H2AC7/H4C11/ESR1/H2AC20/H4C1/H2BC7/H2BC6/ACTL6B/H4C6/H3C11/H2BC13/H3C7/H3C1/H3C12/H4C5/H2BC17/H2BC14/H4C2/H2AC14/H2AC4/H2BC10/H4C4/H4C13/H4C3/H2BC3
REACTOME_ESR_MEDIATED_SIGNALING	REACTOME_ESR_MEDIATED_SIGNALING	219	-0.593692	-1.86016	0.00101215	0.0343027	0.0319201	2105	tags=21%, list=11%, signal=19%	AGO3/GNAI1/H4C12/KAT2B/GNB4/GNG13/H3C8/BCL2/EGF/H3C10/H2AC8/ZDHHC21/H2BC4/H2BC8/TNRC6B/ERBB4/H4-16/PGR/H3C13/H2BC15/GNAT3/H2AC7/H4C11/ESR2/ESR1/H2AC20/H4C1/H2BC7/H2BC6/H4C6/H3C11/H2BC13/H3C7/EPGN/H3C1/H3C12/H4C5/H2BC17/H2BC14/H4C2/H2AC14/H2AC4/H2BC10/H4C4/H4C13/H4C3/H2BC3
REACTOME_NEUROTRANSMITTER_RECEPTORS_AND_POSTSYNAPTIC_SIGNAL_TRANSMISSION	REACTOME_NEUROTRANSMITTER_RECEPTORS_AND_POSTSYNAPTIC_SIGNAL_TRANSMISSION	205	-0.516867	-1.61329	0.00101523	0.0343027	0.0319201	3917	tags=41%, list=21%, signal=33%	NCALD/GABRG2/GNGT2/PRKACG/CHRNA1/TUBB1/KCNJ2/RPS6KA3/GLRB/GRIK3/PRKAR2B/PRKAA2/GABRQ/GRIP1/CHRNB4/GABBR1/GNG7/KCNJ12/RPS6KA6/APBA1/CHRNA6/GRIN2B/CAMK2D/PLCB1/GRIN1/GABRR2/CHRNA7/GNG2/GRIA3/PRKAG3/HTR3D/GABRA2/CAMK2A/MDM2/PRKCB/LIN7C/TUBB8/CHRNB3/GNAI1/HTR3C/PRKACB/CACNG3/TUBA8/GABRA4/GNB4/GNG13/CHRNA9/GRIA4/NEFL/NBEA/DLG2/GABRB1/GABBR2/GRIN3A/CAMK4/GABRB3/KCNJ16/KCNJ9/LRRC7/PPM1E/ERBB4/HTR3B/CACN…
REACTOME_UB_SPECIFIC_PROCESSING_PROTEASES	REACTOME_UB_SPECIFIC_PROCESSING_PROTEASES	203	-0.527335	-1.64475	0.00101626	0.0343027	0.0319201	1557	tags=12%, list=8%, signal=11%	H2AC11/H2AC8/H2BC4/H2BC8/USP26/IL33/H2BC15/H2BC18/H2AC7/H2AC20/H2BC7/H2AC13/H2AC17/H2BC6/H2BC13/H2AC12/H2AC16/H2BC17/H2BC14/H2AC14/H2AC4/H2AC21/H2BC10/H2BC3
REACTOME_CELLULAR_SENESCENCE	REACTOME_CELLULAR_SENESCENCE	194	-0.627922	-1.95594	0.00102145	0.0343027	0.0319201	2226	tags=23%, list=12%, signal=20%	H3-4/H3C14/AGO3/H4C12/MAPK10/ATM/H3C8/IFNB1/H3C10/H2AC8/H2BC4/H2BC8/TNRC6B/PHC3/H4-16/H3C13/H2BC15/H2AC7/H4C11/H2AC20/H4C1/H2BC7/H2BC6/H4C6/H3C11/H1-1/H2BC13/H3C7/H3C1/H3C12/H4C5/H2BC17/H2BC14/H4C2/H1-5/H2AC14/H2AC4/H1-4/H1-3/H2BC10/H4C4/H4C13/H4C3/H2BC3
REACTOME_G2_M_CHECKPOINTS	REACTOME_G2_M_CHECKPOINTS	168	-0.597323	-1.84239	0.00102775	0.0343027	0.0319201	1395	tags=11%, list=7%, signal=11%	H2BC4/H2BC8/H4-16/H2BC15/H4C11/H4C1/H2BC7/H2BC6/H4C6/H2BC13/H4C5/H2BC17/H2BC14/H4C2/H2BC10/H4C4/H4C13/H4C3/H2BC3
REACTOME_DNA_DOUBLE_STRAND_BREAK_REPAIR	REACTOME_DNA_DOUBLE_STRAND_BREAK_REPAIR	166	-0.612197	-1.88554	0.00102987	0.0343027	0.0319201	1395	tags=12%, list=7%, signal=11%	H2BC4/H2BC8/H4-16/H2BC15/H4C11/H4C1/H2BC7/H2BC6/H4C6/H2BC13/EYA1/H4C5/H2BC17/H2BC14/H4C2/H2BC10/H4C4/H4C13/H4C3/H2BC3
REACTOME_HCMV_INFECTION	REACTOME_HCMV_INFECTION	159	-0.692737	-2.12766	0.00103093	0.0343027	0.0319201	1557	tags=23%, list=8%, signal=22%	H2AC11/H3C10/H2AC8/H2BC4/H2BC8/H4-16/H3C13/H2BC15/H2BC18/H2AC7/H4C11/H2AC20/H4C1/H2BC7/H2AC13/H2AC17/H2BC6/H4C6/H3C11/H2BC13/H3C7/H2AC12/H3C1/H3C12/H2AC16/H4C5/H2BC17/H2BC14/H4C2/H2AC14/H2AC4/H2AC21/H2BC10/H4C4/H4C13/H4C3/H2BC3
REACTOME_REPRODUCTION	REACTOME_REPRODUCTION	143	-0.691295	-2.10365	0.0010352	0.0343027	0.0319201	2226	tags=34%, list=12%, signal=30%	H3-4/H3C14/H4C12/ATM/ADAM30/SYNE1/H3C8/CATSPERB/SYCP2/H3C10/H2AC8/H2BC4/H2BC8/ADAM2/H4-16/SYCP3/CATSPERD/SMC1B/H3C13/H2BC15/ZP4/H2AC7/H4C11/ADAM21/ADAM20/TEX12/H2AC20/H4C1/H2BC7/H2BC6/MSH4/H4C6/H3C11/H2BC13/H3C7/H3C1/H3C12/H4C5/H2BC17/H2BC14/H4C2/H2AC14/H2AC4/H2BC10/H4C4/H4C13/H4C3/H2BC3
REACTOME_ESTROGEN_DEPENDENT_GENE_EXPRESSION	REACTOME_ESTROGEN_DEPENDENT_GENE_EXPRESSION	148	-0.674051	-2.05606	0.00103627	0.0343027	0.0319201	1450	tags=27%, list=8%, signal=25%	H3C14/AGO3/H4C12/KAT2B/H3C8/BCL2/H3C10/H2AC8/H2BC4/H2BC8/TNRC6B/ERBB4/H4-16/PGR/H3C13/H2BC15/H2AC7/H4C11/ESR1/H2AC20/H4C1/H2BC7/H2BC6/H4C6/H3C11/H2BC13/H3C7/H3C1/H3C12/H4C5/H2BC17/H2BC14/H4C2/H2AC14/H2AC4/H2BC10/H4C4/H4C13/H4C3/H2BC3
REACTOME_MITOTIC_PROPHASE	REACTOME_MITOTIC_PROPHASE	141	-0.700229	-2.1284	0.00103734	0.0343027	0.0319201	1450	tags=21%, list=8%, signal=20%	H3C10/H2AC8/H2BC4/H2BC8/H4-16/H3C13/H2BC15/H2AC7/H4C11/H2AC20/H4C1/H2BC7/H2BC6/H4C6/H3C11/H2BC13/H3C7/H3C1/H3C12/H4C5/H2BC17/H2BC14/H4C2/H2AC14/H2AC4/H2BC10/H4C4/H4C13/H4C3/H2BC3
REACTOME_CHROMOSOME_MAINTENANCE	REACTOME_CHROMOSOME_MAINTENANCE	140	-0.663986	-2.01535	0.0010395	0.0343027	0.0319201	1428	tags=17%, list=7%, signal=16%	H2AC8/H2BC4/H2BC8/H4-16/H2BC15/H2AC7/H4C11/H2AC20/H4C1/H2BC7/H2BC6/H4C6/H2BC13/H4C5/H2BC17/H2BC14/H4C2/H2AC14/H2AC4/H2BC10/H4C4/H4C13/H4C3/H2BC3
REACTOME_EPIGENETIC_REGULATION_OF_GENE_EXPRESSION	REACTOME_EPIGENETIC_REGULATION_OF_GENE_EXPRESSION	146	-0.686018	-2.08782	0.0010395	0.0343027	0.0319201	1450	tags=21%, list=8%, signal=20%	H3C10/H2AC8/H2BC4/H2BC8/TET1/H4-16/H3C13/H2BC15/H2AC7/H4C11/H2AC20/H4C1/H2BC7/H2BC6/H4C6/H3C11/H2BC13/H3C7/H3C1/H3C12/H4C5/H2BC17/H2BC14/H4C2/H2AC14/H2AC4/H2BC10/H4C4/H4C13/H4C3/H2BC3
REACTOME_HATS_ACETYLATE_HISTONES	REACTOME_HATS_ACETYLATE_HISTONES	139	-0.750287	-2.27549	0.00104167	0.0343027	0.0319201	1557	tags=27%, list=8%, signal=25%	H2AC11/H3C10/H2AC8/H2BC4/H2BC8/PAX3/H4-16/H3C13/H2BC15/H2BC18/H2AC7/H4C11/H2AC20/H4C1/H2BC7/H2AC13/H2AC17/H2BC6/H4C6/H3C11/H2BC13/H3C7/H2AC12/H3C1/H3C12/H2AC16/H4C5/H2BC17/H2BC14/H4C2/H2AC14/H2AC4/H2AC21/H2BC10/H4C4/H4C13/H4C3/H2BC3
REACTOME_HOMOLOGY_DIRECTED_REPAIR	REACTOME_HOMOLOGY_DIRECTED_REPAIR	138	-0.635576	-1.92626	0.00104275	0.0343027	0.0319201	1395	tags=14%, list=7%, signal=13%	H2BC4/H2BC8/H4-16/H2BC15/H4C11/H4C1/H2BC7/H2BC6/H4C6/H2BC13/H4C5/H2BC17/H2BC14/H4C2/H2BC10/H4C4/H4C13/H4C3/H2BC3
REACTOME_GENE_SILENCING_BY_RNA	REACTOME_GENE_SILENCING_BY_RNA	135	-0.71204	-2.15221	0.00104712	0.0343027	0.0319201	1450	tags=26%, list=8%, signal=24%	H3C10/H2AC8/H2BC4/H2BC8/MAEL/TNRC6B/ASZ1/TDRD6/H4-16/H3C13/H2BC15/H2AC7/H4C11/DDX4/H2AC20/H4C1/H2BC7/H2BC6/H4C6/H3C11/H2BC13/H3C7/H3C1/H3C12/H4C5/H2BC17/H2BC14/H4C2/H2AC14/H2AC4/H2BC10/H4C4/H4C13/H4C3/H2BC3
REACTOME_HCMV_EARLY_EVENTS	REACTOME_HCMV_EARLY_EVENTS	135	-0.718882	-2.17289	0.00104712	0.0343027	0.0319201	1557	tags=27%, list=8%, signal=25%	H2AC11/H3C10/H2AC8/H2BC4/H2BC8/H4-16/H3C13/H2BC15/H2BC18/H2AC7/H4C11/H2AC20/H4C1/H2BC7/H2AC13/H2AC17/H2BC6/H4C6/H3C11/H2BC13/H3C7/H2AC12/H3C1/H3C12/H2AC16/H4C5/H2BC17/H2BC14/H4C2/H2AC14/H2AC4/H2AC21/H2BC10/H4C4/H4C13/H4C3/H2BC3
KEGG_SYSTEMIC_LUPUS_ERYTHEMATOSUS	KEGG_SYSTEMIC_LUPUS_ERYTHEMATOSUS	132	-0.715931	-2.16248	0.00104822	0.0343027	0.0319201	2226	tags=36%, list=12%, signal=32%	H3-4/H3C14/IFNG/H4C12/RO60/C9/H3C8/H2AC11/H3C10/H2AC8/H2BC4/H2BC8/H4-16/C8A/H3C13/H2BC15/H2BC18/H2AC7/H4C11/C6/H2AC20/H4C1/GRIN2A/H2BC7/H2AC13/H2AC17/H2BC6/H4C6/H3C11/H2BC13/H3C7/H2AC12/H3C1/H3C12/H2AC16/H4C5/H2BC17/H2BC14/H4C2/H2AC14/H2AC4/H2AC21/H2BC10/H4C4/H4C13/H4C3/H2BC3
REACTOME_RUNX1_REGULATES_TRANSCRIPTION_OF_GENES_INVOLVED_IN_DIFFERENTIATION_OF_HSCS	REACTOME_RUNX1_REGULATES_TRANSCRIPTION_OF_GENES_INVOLVED_IN_DIFFERENTIATION_OF_HSCS	128	-0.72181	-2.17919	0.00104822	0.0343027	0.0319201	1450	tags=24%, list=8%, signal=23%	H3C10/H2AC8/H2BC4/H2BC8/LMO1/H4-16/H3C13/H2BC15/H2AC7/H4C11/H2AC20/H4C1/H2BC7/H2BC6/H4C6/H3C11/H2BC13/H3C7/H3C1/H3C12/H4C5/H2BC17/H2BC14/H4C2/H2AC14/H2AC4/H2BC10/H4C4/H4C13/H4C3/H2BC3
REACTOME_OXIDATIVE_STRESS_INDUCED_SENESCENCE	REACTOME_OXIDATIVE_STRESS_INDUCED_SENESCENCE	122	-0.693641	-2.08681	0.00105263	0.0343027	0.0319201	2419	tags=33%, list=13%, signal=29%	MDM4/MDM2/H3C14/AGO3/H4C12/MAPK10/H3C8/IFNB1/H3C10/H2AC8/H2BC4/H2BC8/TNRC6B/PHC3/H4-16/H3C13/H2BC15/H2AC7/H4C11/H2AC20/H4C1/H2BC7/H2BC6/H4C6/H3C11/H2BC13/H3C7/H3C1/H3C12/H4C5/H2BC17/H2BC14/H4C2/H2AC14/H2AC4/H2BC10/H4C4/H4C13/H4C3/H2BC3
REACTOME_ACTIVATION_OF_ANTERIOR_HOX_GENES_IN_HINDBRAIN_DEVELOPMENT_DURING_EARLY_EMBRYOGENESIS	REACTOME_ACTIVATION_OF_ANTERIOR_HOX_GENES_IN_HINDBRAIN_DEVELOPMENT_DURING_EARLY_EMBRYOGENESIS	120	-0.716117	-2.15175	0.00105485	0.0343027	0.0319201	1450	tags=26%, list=8%, signal=24%	H3C10/H2AC8/H2BC4/H2BC8/HOXD3/H4-16/H3C13/H2BC15/H2AC7/H4C11/H2AC20/H4C1/H2BC7/H2BC6/H4C6/H3C11/H2BC13/H3C7/H3C1/H3C12/H4C5/H2BC17/H2BC14/H4C2/H2AC14/H2AC4/H2BC10/H4C4/H4C13/H4C3/H2BC3
REACTOME_MEIOSIS	REACTOME_MEIOSIS	117	-0.728377	-2.18972	0.00105485	0.0343027	0.0319201	2226	tags=35%, list=12%, signal=31%	H3-4/H3C14/H4C12/ATM/SYNE1/H3C8/SYCP2/H3C10/H2AC8/H2BC4/H2BC8/H4-16/SYCP3/SMC1B/H3C13/H2BC15/H2AC7/H4C11/TEX12/H2AC20/H4C1/H2BC7/H2BC6/MSH4/H4C6/H3C11/H2BC13/H3C7/H3C1/H3C12/H4C5/H2BC17/H2BC14/H4C2/H2AC14/H2AC4/H2BC10/H4C4/H4C13/H4C3/H2BC3
REACTOME_HCMV_LATE_EVENTS	REACTOME_HCMV_LATE_EVENTS	113	-0.777616	-2.32883	0.00106157	0.0343027	0.0319201	1557	tags=33%, list=8%, signal=30%	H2AC11/H3C10/H2AC8/H2BC4/H2BC8/H4-16/H3C13/H2BC15/H2BC18/H2AC7/H4C11/H2AC20/H4C1/H2BC7/H2AC13/H2AC17/H2BC6/H4C6/H3C11/H2BC13/H3C7/H2AC12/H3C1/H3C12/H2AC16/H4C5/H2BC17/H2BC14/H4C2/H2AC14/H2AC4/H2AC21/H2BC10/H4C4/H4C13/H4C3/H2BC3
REACTOME_TELOMERE_MAINTENANCE	REACTOME_TELOMERE_MAINTENANCE	113	-0.709076	-2.12356	0.00106157	0.0343027	0.0319201	1428	tags=21%, list=7%, signal=20%	H2AC8/H2BC4/H2BC8/H4-16/H2BC15/H2AC7/H4C11/H2AC20/H4C1/H2BC7/H2BC6/H4C6/H2BC13/H4C5/H2BC17/H2BC14/H4C2/H2AC14/H2AC4/H2BC10/H4C4/H4C13/H4C3/H2BC3
REACTOME_SENESCENCE_ASSOCIATED_SECRETORY_PHENOTYPE_SASP_	REACTOME_SENESCENCE_ASSOCIATED_SECRETORY_PHENOTYPE_SASP_	110	-0.710403	-2.12329	0.00106383	0.0343027	0.0319201	1450	tags=27%, list=8%, signal=25%	H3C10/H2AC8/H2BC4/H2BC8/H4-16/H3C13/H2BC15/H2AC7/H4C11/H2AC20/H4C1/H2BC7/H2BC6/H4C6/H3C11/H2BC13/H3C7/H3C1/H3C12/H4C5/H2BC17/H2BC14/H4C2/H2AC14/H2AC4/H2BC10/H4C4/H4C13/H4C3/H2BC3
REACTOME_RNA_POLYMERASE_I_TRANSCRIPTION	REACTOME_RNA_POLYMERASE_I_TRANSCRIPTION	109	-0.733112	-2.18324	0.00107181	0.0343027	0.0319201	1450	tags=28%, list=8%, signal=26%	H3C10/H2AC8/H2BC4/H2BC8/H4-16/H3C13/H2BC15/H2AC7/H4C11/H2AC20/H4C1/H2BC7/H2BC6/H4C6/H3C11/H2BC13/H3C7/H3C1/H3C12/H4C5/H2BC17/H2BC14/H4C2/H2AC14/H2AC4/H2BC10/H4C4/H4C13/H4C3/H2BC3
REACTOME_TRANSCRIPTIONAL_REGULATION_BY_SMALL_RNAS	REACTOME_TRANSCRIPTIONAL_REGULATION_BY_SMALL_RNAS	105	-0.754262	-2.24176	0.00107296	0.0343027	0.0319201	1450	tags=29%, list=8%, signal=27%	H3C10/H2AC8/H2BC4/H2BC8/H4-16/H3C13/H2BC15/H2AC7/H4C11/H2AC20/H4C1/H2BC7/H2BC6/H4C6/H3C11/H2BC13/H3C7/H3C1/H3C12/H4C5/H2BC17/H2BC14/H4C2/H2AC14/H2AC4/H2BC10/H4C4/H4C13/H4C3/H2BC3
REACTOME_AMYLOID_FIBER_FORMATION	REACTOME_AMYLOID_FIBER_FORMATION	107	-0.686372	-2.04267	0.00107411	0.0343027	0.0319201	1450	tags=30%, list=8%, signal=28%	H3C10/H2AC8/H2BC4/H2BC8/IAPP/H4-16/H3C13/H2BC15/H2AC7/H4C11/APCS/H2AC20/H4C1/H2BC7/H2BC6/H4C6/H3C11/H2BC13/H3C7/H3C1/H3C12/H4C5/H2BC17/H2BC14/H4C2/H2AC14/H2AC4/H2BC10/H4C4/H4C13/H4C3/H2BC3
REACTOME_NEGATIVE_EPIGENETIC_REGULATION_OF_RRNA_EXPRESSION	REACTOME_NEGATIVE_EPIGENETIC_REGULATION_OF_RRNA_EXPRESSION	107	-0.742652	-2.21016	0.00107411	0.0343027	0.0319201	1450	tags=28%, list=8%, signal=26%	H3C10/H2AC8/H2BC4/H2BC8/H4-16/H3C13/H2BC15/H2AC7/H4C11/H2AC20/H4C1/H2BC7/H2BC6/H4C6/H3C11/H2BC13/H3C7/H3C1/H3C12/H4C5/H2BC17/H2BC14/H4C2/H2AC14/H2AC4/H2BC10/H4C4/H4C13/H4C3/H2BC3
REACTOME_PRE_NOTCH_EXPRESSION_AND_PROCESSING	REACTOME_PRE_NOTCH_EXPRESSION_AND_PROCESSING	107	-0.731272	-2.17629	0.00107411	0.0343027	0.0319201	2218	tags=35%, list=12%, signal=31%	H3C14/AGO3/H4C12/ST3GAL6/KAT2B/H3C8/H3C10/H2AC8/H2BC4/H2BC8/TNRC6B/H4-16/H3C13/H2BC15/H2AC7/H4C11/H2AC20/H4C1/H2BC7/H2BC6/H4C6/H3C11/H2BC13/H3C7/H3C1/H3C12/H4C5/H2BC17/H2BC14/H4C2/H2AC14/H2AC4/H2BC10/H4C4/H4C13/H4C3/H2BC3
REACTOME_POSITIVE_EPIGENETIC_REGULATION_OF_RRNA_EXPRESSION	REACTOME_POSITIVE_EPIGENETIC_REGULATION_OF_RRNA_EXPRESSION	104	-0.747441	-2.21678	0.00107527	0.0343027	0.0319201	1450	tags=29%, list=8%, signal=27%	H3C10/H2AC8/H2BC4/H2BC8/H4-16/H3C13/H2BC15/H2AC7/H4C11/H2AC20/H4C1/H2BC7/H2BC6/H4C6/H3C11/H2BC13/H3C7/H3C1/H3C12/H4C5/H2BC17/H2BC14/H4C2/H2AC14/H2AC4/H2BC10/H4C4/H4C13/H4C3/H2BC3
REACTOME_PROCESSING_OF_DNA_DOUBLE_STRAND_BREAK_ENDS	REACTOME_PROCESSING_OF_DNA_DOUBLE_STRAND_BREAK_ENDS	98	-0.708569	-2.09265	0.00107527	0.0343027	0.0319201	1395	tags=19%, list=7%, signal=18%	H2BC4/H2BC8/H4-16/H2BC15/H4C11/H4C1/H2BC7/H2BC6/H4C6/H2BC13/H4C5/H2BC17/H2BC14/H4C2/H2BC10/H4C4/H4C13/H4C3/H2BC3
REACTOME_G2_M_DNA_DAMAGE_CHECKPOINT	REACTOME_G2_M_DNA_DAMAGE_CHECKPOINT	95	-0.717217	-2.11188	0.00107759	0.0343027	0.0319201	1395	tags=20%, list=7%, signal=19%	H2BC4/H2BC8/H4-16/H2BC15/H4C11/H4C1/H2BC7/H2BC6/H4C6/H2BC13/H4C5/H2BC17/H2BC14/H4C2/H2BC10/H4C4/H4C13/H4C3/H2BC3
REACTOME_RUNX1_REGULATES_GENES_INVOLVED_IN_MEGAKARYOCYTE_DIFFERENTIATION_AND_PLATELET_FUNCTION	REACTOME_RUNX1_REGULATES_GENES_INVOLVED_IN_MEGAKARYOCYTE_DIFFERENTIATION_AND_PLATELET_FUNCTION	95	-0.737011	-2.17016	0.00107759	0.0343027	0.0319201	2218	tags=39%, list=12%, signal=35%	H3C14/GP1BA/AGO3/H4C12/KAT2B/H3C8/H3C10/H2AC8/H2BC4/H2BC8/TNRC6B/H4-16/H3C13/H2BC15/H2AC7/H4C11/H2AC20/H4C1/H2BC7/H2BC6/H4C6/H3C11/H2BC13/H3C7/H3C1/H3C12/H4C5/H2BC17/H2BC14/H4C2/H2AC14/H2AC4/H2BC10/H4C4/H4C13/H4C3/H2BC3
REACTOME_RHO_GTPASES_ACTIVATE_PKNS	REACTOME_RHO_GTPASES_ACTIVATE_PKNS	92	-0.76364	-2.24373	0.00108225	0.0343027	0.0319201	1450	tags=35%, list=8%, signal=32%	H3C10/H2AC8/H2BC4/H2BC8/H4-16/H3C13/H2BC15/H2AC7/H4C11/KLK3/H2AC20/H4C1/H2BC7/KLK2/H2BC6/H4C6/H3C11/H2BC13/H3C7/H3C1/H3C12/H4C5/H2BC17/H2BC14/H4C2/H2AC14/H2AC4/H2BC10/H4C4/H4C13/H4C3/H2BC3
REACTOME_HDACS_DEACETYLATE_HISTONES	REACTOME_HDACS_DEACETYLATE_HISTONES	91	-0.798576	-2.33855	0.00108578	0.0343027	0.0319201	1557	tags=41%, list=8%, signal=38%	H2AC11/H3C10/H2AC8/H2BC4/H2BC8/H4-16/H3C13/H2BC15/H2BC18/H2AC7/H4C11/H2AC20/H4C1/H2BC7/H2AC13/H2AC17/H2BC6/H4C6/H3C11/H2BC13/H3C7/H2AC12/H3C1/H3C12/H2AC16/H4C5/H2BC17/H2BC14/H4C2/H2AC14/H2AC4/H2AC21/H2BC10/H4C4/H4C13/H4C3/H2BC3
REACTOME_MEIOTIC_RECOMBINATION	REACTOME_MEIOTIC_RECOMBINATION	85	-0.764339	-2.21925	0.00108578	0.0343027	0.0319201	1450	tags=36%, list=8%, signal=34%	H3C10/H2AC8/H2BC4/H2BC8/H4-16/H3C13/H2BC15/H2AC7/H4C11/H2AC20/H4C1/H2BC7/H2BC6/MSH4/H4C6/H3C11/H2BC13/H3C7/H3C1/H3C12/H4C5/H2BC17/H2BC14/H4C2/H2AC14/H2AC4/H2BC10/H4C4/H4C13/H4C3/H2BC3
REACTOME_BASE_EXCISION_REPAIR	REACTOME_BASE_EXCISION_REPAIR	90	-0.765287	-2.23547	0.00108814	0.0343027	0.0319201	1428	tags=27%, list=7%, signal=25%	H2AC8/H2BC4/H2BC8/H4-16/H2BC15/H2AC7/H4C11/H2AC20/H4C1/H2BC7/H2BC6/H4C6/H2BC13/H4C5/H2BC17/H2BC14/H4C2/H2AC14/H2AC4/H2BC10/H4C4/H4C13/H4C3/H2BC3
REACTOME_DNA_DAMAGE_TELOMERE_STRESS_INDUCED_SENESCENCE	REACTOME_DNA_DAMAGE_TELOMERE_STRESS_INDUCED_SENESCENCE	80	-0.788066	-2.27999	0.00108814	0.0343027	0.0319201	1428	tags=35%, list=7%, signal=33%	H2AC8/H2BC4/H2BC8/H4-16/H2BC15/H2AC7/H4C11/H2AC20/H4C1/H2BC7/H2BC6/H4C6/H1-1/H2BC13/H4C5/H2BC17/H2BC14/H4C2/H1-5/H2AC14/H2AC4/H1-4/H1-3/H2BC10/H4C4/H4C13/H4C3/H2BC3
REACTOME_FORMATION_OF_THE_BETA_CATENIN_TCF_TRANSACTIVATING_COMPLEX	REACTOME_FORMATION_OF_THE_BETA_CATENIN_TCF_TRANSACTIVATING_COMPLEX	90	-0.754481	-2.2039	0.00108814	0.0343027	0.0319201	1450	tags=34%, list=8%, signal=32%	H3C10/H2AC8/H2BC4/H2BC8/H4-16/PYGO1/H3C13/H2BC15/H2AC7/H4C11/H2AC20/H4C1/H2BC7/H2BC6/H4C6/H3C11/H2BC13/H3C7/H3C1/H3C12/H4C5/H2BC17/H2BC14/H4C2/H2AC14/H2AC4/H2BC10/H4C4/H4C13/H4C3/H2BC3
REACTOME_MEIOTIC_SYNAPSIS	REACTOME_MEIOTIC_SYNAPSIS	79	-0.772328	-2.2323	0.00108814	0.0343027	0.0319201	1486	tags=35%, list=8%, signal=33%	SYCP2/H2AC8/H2BC4/H2BC8/H4-16/SYCP3/SMC1B/H2BC15/H2AC7/H4C11/TEX12/H2AC20/H4C1/H2BC7/H2BC6/H4C6/H2BC13/H4C5/H2BC17/H2BC14/H4C2/H2AC14/H2AC4/H2BC10/H4C4/H4C13/H4C3/H2BC3
REACTOME_B_WICH_COMPLEX_POSITIVELY_REGULATES_RRNA_EXPRESSION	REACTOME_B_WICH_COMPLEX_POSITIVELY_REGULATES_RRNA_EXPRESSION	89	-0.768262	-2.23659	0.00109051	0.0343027	0.0319201	1450	tags=34%, list=8%, signal=31%	H3C10/H2AC8/H2BC4/H2BC8/H4-16/H3C13/H2BC15/H2AC7/H4C11/H2AC20/H4C1/H2BC7/H2BC6/H4C6/H3C11/H2BC13/H3C7/H3C1/H3C12/H4C5/H2BC17/H2BC14/H4C2/H2AC14/H2AC4/H2BC10/H4C4/H4C13/H4C3/H2BC3
REACTOME_RMTS_METHYLATE_HISTONE_ARGININES	REACTOME_RMTS_METHYLATE_HISTONE_ARGININES	76	-0.762603	-2.19018	0.00109051	0.0343027	0.0319201	1557	tags=36%, list=8%, signal=33%	H2AC11/H3C10/H2AC8/H4-16/H3C13/H2AC7/H4C11/H2AC20/H4C1/H2AC13/H2AC17/ACTL6B/H4C6/H3C11/H3C7/H2AC12/H3C1/H3C12/H2AC16/H4C5/H4C2/H2AC14/H2AC4/H2AC21/H4C4/H4C13/H4C3
REACTOME_RNA_POLYMERASE_I_PROMOTER_ESCAPE	REACTOME_RNA_POLYMERASE_I_PROMOTER_ESCAPE	89	-0.770204	-2.24224	0.00109051	0.0343027	0.0319201	1450	tags=34%, list=8%, signal=31%	H3C10/H2AC8/H2BC4/H2BC8/H4-16/H3C13/H2BC15/H2AC7/H4C11/H2AC20/H4C1/H2BC7/H2BC6/H4C6/H3C11/H2BC13/H3C7/H3C1/H3C12/H4C5/H2BC17/H2BC14/H4C2/H2AC14/H2AC4/H2BC10/H4C4/H4C13/H4C3/H2BC3
REACTOME_TRANSCRIPTIONAL_REGULATION_OF_GRANULOPOIESIS	REACTOME_TRANSCRIPTIONAL_REGULATION_OF_GRANULOPOIESIS	88	-0.756029	-2.19707	0.0010917	0.0343027	0.0319201	1450	tags=34%, list=8%, signal=32%	H3C10/H2AC8/H2BC4/H2BC8/H4-16/H3C13/H2BC15/H2AC7/H4C11/H2AC20/H4C1/H2BC7/H2BC6/H4C6/H3C11/H2BC13/H3C7/H3C1/H3C12/H4C5/H2BC17/H2BC14/H4C2/H2AC14/H2AC4/H2BC10/H4C4/H4C13/H4C3/H2BC3
REACTOME_DNA_DOUBLE_STRAND_BREAK_RESPONSE	REACTOME_DNA_DOUBLE_STRAND_BREAK_RESPONSE	77	-0.756263	-2.17034	0.00109409	0.0343027	0.0319201	1395	tags=26%, list=7%, signal=24%	H2BC4/H2BC8/H4-16/H2BC15/H4C11/H4C1/H2BC7/H2BC6/H4C6/H2BC13/EYA1/H4C5/H2BC17/H2BC14/H4C2/H2BC10/H4C4/H4C13/H4C3/H2BC3
REACTOME_ERCC6_CSB_AND_EHMT2_G9A_POSITIVELY_REGULATE_RRNA_EXPRESSION	REACTOME_ERCC6_CSB_AND_EHMT2_G9A_POSITIVELY_REGULATE_RRNA_EXPRESSION	74	-0.792675	-2.26531	0.00110132	0.0343027	0.0319201	1450	tags=41%, list=8%, signal=38%	H3C10/H2AC8/H2BC4/H2BC8/H4-16/H3C13/H2BC15/H2AC7/H4C11/H2AC20/H4C1/H2BC7/H2BC6/H4C6/H3C11/H2BC13/H3C7/H3C1/H3C12/H4C5/H2BC17/H2BC14/H4C2/H2AC14/H2AC4/H2BC10/H4C4/H4C13/H4C3/H2BC3
REACTOME_DEPOSITION_OF_NEW_CENPA_CONTAINING_NUCLEOSOMES_AT_THE_CENTROMERE	REACTOME_DEPOSITION_OF_NEW_CENPA_CONTAINING_NUCLEOSOMES_AT_THE_CENTROMERE	73	-0.775015	-2.208	0.00110988	0.0343027	0.0319201	1428	tags=33%, list=7%, signal=31%	H2AC8/H2BC4/H2BC8/H4-16/H2BC15/H2AC7/H4C11/H2AC20/H4C1/H2BC7/H2BC6/H4C6/H2BC13/H4C5/H2BC17/H2BC14/H4C2/H2AC14/H2AC4/H2BC10/H4C4/H4C13/H4C3/H2BC3
REACTOME_CONDENSATION_OF_PROPHASE_CHROMOSOMES	REACTOME_CONDENSATION_OF_PROPHASE_CHROMOSOMES	72	-0.788685	-2.24188	0.00111111	0.0343027	0.0319201	1450	tags=42%, list=8%, signal=39%	H3C10/H2AC8/H2BC4/H2BC8/H4-16/H3C13/H2BC15/H2AC7/H4C11/H2AC20/H4C1/H2BC7/H2BC6/H4C6/H3C11/H2BC13/H3C7/H3C1/H3C12/H4C5/H2BC17/H2BC14/H4C2/H2AC14/H2AC4/H2BC10/H4C4/H4C13/H4C3/H2BC3
REACTOME_PRC2_METHYLATES_HISTONES_AND_DNA	REACTOME_PRC2_METHYLATES_HISTONES_AND_DNA	71	-0.800029	-2.27079	0.00111235	0.0343027	0.0319201	1450	tags=42%, list=8%, signal=39%	H3C10/H2AC8/H2BC4/H2BC8/H4-16/H3C13/H2BC15/H2AC7/H4C11/H2AC20/H4C1/H2BC7/H2BC6/H4C6/H3C11/H2BC13/H3C7/H3C1/H3C12/H4C5/H2BC17/H2BC14/H4C2/H2AC14/H2AC4/H2BC10/H4C4/H4C13/H4C3/H2BC3
REACTOME_SUMOYLATION_OF_CHROMATIN_ORGANIZATION_PROTEINS	REACTOME_SUMOYLATION_OF_CHROMATIN_ORGANIZATION_PROTEINS	71	-0.646131	-1.83396	0.00111235	0.0343027	0.0319201	2039	tags=18%, list=11%, signal=16%	H4C12/SATB2/PIAS2/PHC3/H4-16/H4C11/H4C1/H4C6/H4C5/H4C2/H4C4/H4C13/H4C3
REACTOME_INHIBITION_OF_DNA_RECOMBINATION_AT_TELOMERE	REACTOME_INHIBITION_OF_DNA_RECOMBINATION_AT_TELOMERE	68	-0.784579	-2.21982	0.00111732	0.0343027	0.0319201	1428	tags=35%, list=7%, signal=33%	H2AC8/H2BC4/H2BC8/H4-16/H2BC15/H2AC7/H4C11/H2AC20/H4C1/H2BC7/H2BC6/H4C6/H2BC13/H4C5/H2BC17/H2BC14/H4C2/H2AC14/H2AC4/H2BC10/H4C4/H4C13/H4C3/H2BC3
REACTOME_NONHOMOLOGOUS_END_JOINING_NHEJ_	REACTOME_NONHOMOLOGOUS_END_JOINING_NHEJ_	69	-0.764578	-2.16319	0.00111732	0.0343027	0.0319201	1395	tags=28%, list=7%, signal=26%	H2BC4/H2BC8/H4-16/H2BC15/H4C11/H4C1/H2BC7/H2BC6/H4C6/H2BC13/H4C5/H2BC17/H2BC14/H4C2/H2BC10/H4C4/H4C13/H4C3/H2BC3
REACTOME_PKMTS_METHYLATE_HISTONE_LYSINES	REACTOME_PKMTS_METHYLATE_HISTONE_LYSINES	69	-0.676706	-1.91458	0.00111732	0.0343027	0.0319201	1013	tags=26%, list=5%, signal=25%	H3C14/H4C12/H3C8/H3C10/H4-16/H3C13/H4C11/H4C1/H4C6/H3C11/H3C7/H3C1/H3C12/H4C5/H4C2/H4C4/H4C13/H4C3
REACTOME_SIRT1_NEGATIVELY_REGULATES_RRNA_EXPRESSION	REACTOME_SIRT1_NEGATIVELY_REGULATES_RRNA_EXPRESSION	66	-0.806419	-2.2673	0.0011274	0.0343027	0.0319201	1450	tags=45%, list=8%, signal=42%	H3C10/H2AC8/H2BC4/H2BC8/H4-16/H3C13/H2BC15/H2AC7/H4C11/H2AC20/H4C1/H2BC7/H2BC6/H4C6/H3C11/H2BC13/H3C7/H3C1/H3C12/H4C5/H2BC17/H2BC14/H4C2/H2AC14/H2AC4/H2BC10/H4C4/H4C13/H4C3/H2BC3
REACTOME_ACTIVATED_PKN1_STIMULATES_TRANSCRIPTION_OF_AR_ANDROGEN_RECEPTOR_REGULATED_GENES_KLK2_AND_KLK3	REACTOME_ACTIVATED_PKN1_STIMULATES_TRANSCRIPTION_OF_AR_ANDROGEN_RECEPTOR_REGULATED_GENES_KLK2_AND_KLK3	65	-0.810933	-2.27586	0.00113122	0.0343027	0.0319201	1450	tags=49%, list=8%, signal=46%	H3C10/H2AC8/H2BC4/H2BC8/H4-16/H3C13/H2BC15/H2AC7/H4C11/KLK3/H2AC20/H4C1/H2BC7/KLK2/H2BC6/H4C6/H3C11/H2BC13/H3C7/H3C1/H3C12/H4C5/H2BC17/H2BC14/H4C2/H2AC14/H2AC4/H2BC10/H4C4/H4C13/H4C3/H2BC3
WP_HISTONE_MODIFICATIONS	WP_HISTONE_MODIFICATIONS	65	-0.701528	-1.96882	0.00113122	0.0343027	0.0319201	2218	tags=31%, list=12%, signal=27%	H3C14/H4C12/SETBP1/H3C8/H3C10/SMYD1/H4-16/H3C13/H4C11/H4C1/H4C6/H3C11/H3C7/H3C1/H3C12/H4C5/H4C2/H4C4/H4C13/H4C3
REACTOME_E3_UBIQUITIN_LIGASES_UBIQUITINATE_TARGET_PROTEINS	REACTOME_E3_UBIQUITIN_LIGASES_UBIQUITINATE_TARGET_PROTEINS	59	-0.683801	-1.9061	0.00114025	0.0343027	0.0319201	1563	tags=20%, list=8%, signal=19%	RNF152/SHPRH/H2BC4/H2BC8/H2BC15/H2BC7/H2BC6/H2BC13/H2BC17/H2BC14/H2BC10/H2BC3
REACTOME_BASE_EXCISION_REPAIR_AP_SITE_FORMATION	REACTOME_BASE_EXCISION_REPAIR_AP_SITE_FORMATION	63	-0.805276	-2.2512	0.00114286	0.0343027	0.0319201	1428	tags=38%, list=7%, signal=35%	H2AC8/H2BC4/H2BC8/H4-16/H2BC15/H2AC7/H4C11/H2AC20/H4C1/H2BC7/H2BC6/H4C6/H2BC13/H4C5/H2BC17/H2BC14/H4C2/H2AC14/H2AC4/H2BC10/H4C4/H4C13/H4C3/H2BC3
REACTOME_DNA_METHYLATION	REACTOME_DNA_METHYLATION	63	-0.807181	-2.25652	0.00114286	0.0343027	0.0319201	1450	tags=48%, list=8%, signal=44%	H3C10/H2AC8/H2BC4/H2BC8/H4-16/H3C13/H2BC15/H2AC7/H4C11/H2AC20/H4C1/H2BC7/H2BC6/H4C6/H3C11/H2BC13/H3C7/H3C1/H3C12/H4C5/H2BC17/H2BC14/H4C2/H2AC14/H2AC4/H2BC10/H4C4/H4C13/H4C3/H2BC3
REACTOME_RECOGNITION_AND_ASSOCIATION_OF_DNA_GLYCOSYLASE_WITH_SITE_CONTAINING_AN_AFFECTED_PURINE	REACTOME_RECOGNITION_AND_ASSOCIATION_OF_DNA_GLYCOSYLASE_WITH_SITE_CONTAINING_AN_AFFECTED_PURINE	56	-0.813518	-2.25191	0.00114416	0.0343027	0.0319201	1428	tags=43%, list=7%, signal=40%	H2AC8/H2BC4/H2BC8/H4-16/H2BC15/H2AC7/H4C11/H2AC20/H4C1/H2BC7/H2BC6/H4C6/H2BC13/H4C5/H2BC17/H2BC14/H4C2/H2AC14/H2AC4/H2BC10/H4C4/H4C13/H4C3/H2BC3
KEGG_TASTE_TRANSDUCTION	KEGG_TASTE_TRANSDUCTION	51	-0.729255	-1.9932	0.00115473	0.0343027	0.0319201	2974	tags=59%, list=16%, signal=50%	ASIC2/TAS2R38/CACNA1A/GRM4/SCNN1G/PRKACB/TAS2R9/TAS2R8/GNG13/TAS2R40/TAS2R41/TAS1R2/TAS2R42/TAS2R20/TAS2R10/TAS1R1/GNAT3/KCNB1/TAS2R14/TAS2R60/ADCY8/TAS2R4/TAS2R39/TAS2R19/TAS2R31/TAS2R46/TAS2R43/TAS2R13/TAS2R3/TAS2R50
REACTOME_HDMS_DEMETHYLATE_HISTONES	REACTOME_HDMS_DEMETHYLATE_HISTONES	48	-0.759914	-2.07627	0.00115741	0.0343027	0.0319201	1013	tags=38%, list=5%, signal=36%	H3C14/H4C12/H3C8/H3C10/H4-16/H3C13/H4C11/H4C1/H4C6/H3C11/H3C7/H3C1/H3C12/H4C5/H4C2/H4C4/H4C13/H4C3
REACTOME_VOLTAGE_GATED_POTASSIUM_CHANNELS	REACTOME_VOLTAGE_GATED_POTASSIUM_CHANNELS	42	-0.633708	-1.69055	0.00117786	0.0343813	0.0319932	2336	tags=43%, list=12%, signal=38%	KCNS3/KCNA2/KCND3/KCNC1/KCNA3/KCNV1/KCNA7/KCNG3/KCNV2/KCNB1/KCNAB1/KCNG4/KCNA4/KCNA1/KCNH7/KCNS2/KCNQ5/KCNH5
REACTOME_CLASS_C_3_METABOTROPIC_GLUTAMATE_PHEROMONE_RECEPTORS_	REACTOME_CLASS_C_3_METABOTROPIC_GLUTAMATE_PHEROMONE_RECEPTORS_	39	-0.808564	-2.14517	0.00118906	0.0343813	0.0319932	2033	tags=77%, list=11%, signal=69%	GRM6/GRM4/GRM8/TAS2R9/TAS2R8/GRM3/GABBR2/TAS2R40/TAS2R41/TAS1R2/TAS2R42/TAS2R20/GRM7/TAS2R10/TAS1R1/TAS2R14/TAS2R60/TAS2R4/GPRC6A/GRM5/TAS2R39/TAS2R19/TAS2R31/GRM1/TAS2R46/TAS2R43/TAS2R13/TAS2R3/TAS2R50/TAS2R30
REACTOME_METALLOPROTEASE_DUBS	REACTOME_METALLOPROTEASE_DUBS	36	-0.783768	-2.04252	0.00121507	0.0346759	0.0322674	2008	tags=36%, list=11%, signal=32%	MYSM1/KAT2B/H2AC11/H2AC8/H2AC7/H2AC20/H2AC13/H2AC17/H2AC12/H2AC16/H2AC14/H2AC4/H2AC21
REACTOME_INTERLEUKIN_7_SIGNALING	REACTOME_INTERLEUKIN_7_SIGNALING	34	-0.703162	-1.81263	0.0012285	0.0346759	0.0322674	2656	tags=38%, list=14%, signal=33%	IL7R/H3C14/BRWD1/TSLP/HGF/H3C8/H3C10/H3C13/H3C11/H3C7/H3C1/RAG2/H3C12
REACTOME_UNBLOCKING_OF_NMDA_RECEPTORS_GLUTAMATE_BINDING_AND_ACTIVATION	REACTOME_UNBLOCKING_OF_NMDA_RECEPTORS_GLUTAMATE_BINDING_AND_ACTIVATION	21	-0.730745	-1.73407	0.0012837	0.0358076	0.0333205	2722	tags=57%, list=14%, signal=49%	GRIN2B/CAMK2D/GRIN1/GRIA3/CAMK2A/GRIA4/NEFL/DLG2/LRRC7/GRIA2/GRIA1/GRIN2A
REACTOME_FORMATION_OF_SENESCENCE_ASSOCIATED_HETEROCHROMATIN_FOCI_SAHF_	REACTOME_FORMATION_OF_SENESCENCE_ASSOCIATED_HETEROCHROMATIN_FOCI_SAHF_	17	-0.822405	-1.86226	0.00131234	0.0361808	0.0336678	179	tags=24%, list=1%, signal=23%	H1-1/H1-5/H1-4/H1-3
REACTOME_APOPTOSIS_INDUCED_DNA_FRAGMENTATION	REACTOME_APOPTOSIS_INDUCED_DNA_FRAGMENTATION	13	-0.93117	-2.01954	0.0013624	0.0371293	0.0345503	179	tags=31%, list=1%, signal=31%	H1-1/H1-5/H1-4/H1-3
REACTOME_DEUBIQUITINATION	REACTOME_DEUBIQUITINATION	280	-0.451512	-1.43009	0.00200803	0.0541028	0.0503449	1557	tags=9%, list=8%, signal=9%	H2AC11/H2AC8/H2BC4/H2BC8/USP26/INO80D/IL33/H2BC15/H2BC18/H2AC7/ESR1/H2AC20/H2BC7/H2AC13/H2AC17/H2BC6/H2BC13/H2AC12/H2AC16/H2BC17/H2BC14/H2AC14/H2AC4/H2AC21/H2BC10/H2BC3
REACTOME_UCH_PROTEINASES	REACTOME_UCH_PROTEINASES	101	-0.555042	-1.64312	0.00214592	0.0555438	0.0516859	1557	tags=12%, list=8%, signal=11%	H2AC11/H2AC8/INO80D/H2AC7/H2AC20/H2AC13/H2AC17/H2AC12/H2AC16/H2AC14/H2AC4/H2AC21
WP_HUMAN_COMPLEMENT_SYSTEM	WP_HUMAN_COMPLEMENT_SYSTEM	97	-0.540741	-1.59968	0.00214592	0.0555438	0.0516859	2760	tags=24%, list=14%, signal=20%	C5/FCN2/FGA/C4BPA/TLR2/SELL/MASP2/C9/CR1/CFHR4/CD19/CR2/ADIPOQ/FCER2/C8A/KLKB1/C6/PLG/APCS/CLEC4M/ALB/SFTPA1/CRP
REACTOME_STIMULI_SENSING_CHANNELS	REACTOME_STIMULI_SENSING_CHANNELS	106	-0.522369	-1.55253	0.00215054	0.0555438	0.0516859	3217	tags=34%, list=17%, signal=28%	MCOLN3/SGK3/TRPC7/ASIC2/STOML3/TRPM6/BEST2/WNK4/CLCNKB/TRPV1/BSND/CLIC2/SCNN1G/CLCA2/TRPM8/MCOLN2/ANO2/ANO3/TRPC1/BEST3/NALCN/ANO7/RYR3/TRPA1/RYR2/CLCNKA/WNK3/TRPM3/ANO5/UNC80/SLC17A3/TRPM1/SLC9C1/SLC9C2/TRDN/TRPC5
REACTOME_PROTEIN_UBIQUITINATION	REACTOME_PROTEIN_UBIQUITINATION	79	-0.613582	-1.77347	0.00217628	0.0555438	0.0516859	1563	tags=15%, list=8%, signal=14%	RNF152/SHPRH/H2BC4/H2BC8/H2BC15/H2BC7/H2BC6/H2BC13/H2BC17/H2BC14/H2BC10/H2BC3
REACTOME_PROTEIN_PROTEIN_INTERACTIONS_AT_SYNAPSES	REACTOME_PROTEIN_PROTEIN_INTERACTIONS_AT_SYNAPSES	87	-0.598743	-1.73903	0.00217865	0.0555438	0.0516859	2868	tags=37%, list=15%, signal=31%	LRFN2/APBA1/GRIN2B/GRIN1/PPFIA2/GRIA3/EPB41L3/LIN7C/SLITRK2/DLGAP1/GRIA4/NTRK3/DLG2/SLITRK4/IL1RAPL1/SYT10/NRXN1/SLITRK3/SLITRK6/LIN7A/SYT2/LRRTM2/DLGAP2/NLGN1/GRIA1/SYT9/SLITRK1/GRIN2A/GRM5/SLITRK5/LRRTM3/GRM1
REACTOME_LONG_TERM_POTENTIATION	REACTOME_LONG_TERM_POTENTIATION	23	-0.698282	-1.69493	0.00251889	0.063535	0.059122	2722	tags=48%, list=14%, signal=41%	GRIN2B/CAMK2D/GRIN1/CAMK2A/NEFL/DLG2/LRRC7/ERBB4/GRIA2/GRIA1/GRIN2A
REACTOME_TYPE_I_HEMIDESMOSOME_ASSEMBLY	REACTOME_TYPE_I_HEMIDESMOSOME_ASSEMBLY	11	0.884329	2.18319	0.00350877	0.0875716	0.081489	650	tags=73%, list=3%, signal=70%	KRT5/LAMA3/KRT14/COL17A1/LAMB3/PLEC/LAMC2/ITGB4
REACTOME_RECEPTOR_TYPE_TYROSINE_PROTEIN_PHOSPHATASES	REACTOME_RECEPTOR_TYPE_TYROSINE_PROTEIN_PHOSPHATASES	20	-0.700063	-1.64085	0.0038961	0.0962256	0.089542	2563	tags=45%, list=13%, signal=39%	PPFIA2/SLITRK2/NTRK3/SLITRK4/IL1RAPL1/SLITRK3/SLITRK6/SLITRK1/SLITRK5
WP_PEPTIDE_GPCRS	WP_PEPTIDE_GPCRS	74	-0.555557	-1.58768	0.00440529	0.10768	0.100201	2038	tags=31%, list=11%, signal=28%	TAC4/AGTR2/MC3R/CCR9/ATP8A1/HCRTR1/BRS3/CXCR5/NPY1R/HCRTR2/TACR3/NTSR2/AVPR1A/TACR1/NPY5R/GRPR/GALR1/TSHR/GNRHR/OPRM1/TRHR/FSHR/LHCGR
KEGG_RETINOL_METABOLISM	KEGG_RETINOL_METABOLISM	64	-0.582972	-1.63323	0.0045403	0.109847	0.102218	1916	tags=34%, list=10%, signal=31%	CYP4A11/UGT1A5/CYP2C8/ADH1C/ADH1B/UGT2B15/AWAT2/CYP1A2/CYP3A43/ALDH1A2/UGT2B11/UGT2B17/UGT2A1/ADH7/UGT1A9/ADH1A/CYP2A7/CYP2A6/UGT2B10/UGT1A7/UGT1A4/CYP4A22
REACTOME_BASIGIN_INTERACTIONS	REACTOME_BASIGIN_INTERACTIONS	25	0.657126	1.97971	0.005	0.117966	0.109772	1687	tags=36%, list=9%, signal=33%	SLC7A9/L1CAM/SLC7A10/ITGA3/SLC16A3/SLC7A5/SLC7A7/CAV1/SLC3A2
PID_WNT_SIGNALING_PATHWAY	PID_WNT_SIGNALING_PATHWAY	27	0.643557	1.98497	0.00502513	0.117966	0.109772	945	tags=30%, list=5%, signal=28%	WNT7A/DKK1/WIF1/WNT7B/FZD10/LRP5/FZD9/FZD2
WP_FGFR3_SIGNALLING_IN_CHONDROCYTE_PROLIFERATION_AND_TERMINAL_DIFFERENTIATION	WP_FGFR3_SIGNALLING_IN_CHONDROCYTE_PROLIFERATION_AND_TERMINAL_DIFFERENTIATION	27	0.702106	2.16556	0.00502513	0.117966	0.109772	2414	tags=48%, list=13%, signal=42%	BMP4/PTHLH/FGF18/FGFR3/SNAI1/PTH1R/CDKN1A/THRA/SOX9/MAPK13/CNP/MAPK3/FGF9
REACTOME_WNT_LIGAND_BIOGENESIS_AND_TRAFFICKING	REACTOME_WNT_LIGAND_BIOGENESIS_AND_TRAFFICKING	26	0.593273	1.7991	0.00518135	0.120441	0.112075	608	tags=19%, list=3%, signal=19%	WNT7A/WNT11/WNT10A/WNT7B/WNT6
REACTOME_HORMONE_LIGAND_BINDING_RECEPTORS	REACTOME_HORMONE_LIGAND_BINDING_RECEPTORS	12	-0.805567	-1.71535	0.00549451	0.12648	0.117695	3388	tags=75%, list=18%, signal=62%	FSHB/TSHB/GNRH2/GPHA2/GNRH1/TSHR/GNRHR/FSHR/LHCGR
REACTOME_MET_ACTIVATES_PTK2_SIGNALING	REACTOME_MET_ACTIVATES_PTK2_SIGNALING	30	0.616552	1.95419	0.00555556	0.126656	0.117859	2024	tags=43%, list=11%, signal=39%	COL11A2/LAMA3/LAMB3/ITGA3/LAMA5/LAMC2/COL1A1/COL1A2/LAMC3/COL3A1/LAMB2/LAMA2/COL5A1
REACTOME_COMPLEMENT_CASCADE	REACTOME_COMPLEMENT_CASCADE	57	-0.570846	-1.58786	0.00570776	0.128887	0.119935	4700	tags=37%, list=25%, signal=28%	CLU/GZMM/C7/C8G/C4A/CPB2/C5/FCN2/CFHR1/C4BPA/MASP2/CFHR5/C9/CR1/CFHR4/CD19/CR2/C8A/CFHR3/C6/CRP
PID_FRA_PATHWAY	PID_FRA_PATHWAY	37	0.682305	2.29574	0.00598802	0.13394	0.124637	1703	tags=35%, list=9%, signal=32%	IVL/CDKN2A/FOSL1/LAMA3/ITGB4/LIF/PLAU/PLAUR/NOS3/COL1A2/MMP2/JUNB/MMP9
REACTOME_NGF_STIMULATED_TRANSCRIPTION	REACTOME_NGF_STIMULATED_TRANSCRIPTION	39	0.596706	2.0144	0.00621118	0.137633	0.128073	4139	tags=56%, list=22%, signal=44%	FOSL1/RRAD/ARC/ID1/ASCL1/NAB2/SH3GL3/JUNB/F3/EGR3/SRF/DNM2/CDK5R2/ID3/CHD4/TRIB1/CDK5R1/VGF/ELK1/EGR4/CDK5/EGR2
WP_METABOLIC_REPROGRAMMING_IN_COLON_CANCER	WP_METABOLIC_REPROGRAMMING_IN_COLON_CANCER	41	0.569508	1.95783	0.00636943	0.139617	0.129919	2791	tags=44%, list=15%, signal=38%	PKM/SLC16A3/FASN/G6PD/PGK1/SLC1A5/GAPDH/HK3/ENO1/PFKL/IDH2/ACLY/PGAM1/PYCR1/TKT/LDHA/SHMT2/PGD
REACTOME_NEGATIVE_REGULATION_OF_NMDA_RECEPTOR_MEDIATED_NEURONAL_TRANSMISSION	REACTOME_NEGATIVE_REGULATION_OF_NMDA_RECEPTOR_MEDIATED_NEURONAL_TRANSMISSION	21	-0.685878	-1.6276	0.00641849	0.139617	0.129919	2722	tags=48%, list=14%, signal=41%	GRIN2B/CAMK2D/GRIN1/CAMK2A/NEFL/DLG2/CAMK4/LRRC7/PPM1E/GRIN2A
PID_A6B1_A6B4_INTEGRIN_PATHWAY	PID_A6B1_A6B4_INTEGRIN_PATHWAY	46	0.523901	1.86985	0.00662252	0.142745	0.132831	2485	tags=35%, list=13%, signal=30%	LAMA3/COL17A1/ERBB2/LAMB3/LAMA5/LAMC2/ITGB4/SFN/LAMC3/MST1/MST1R/LAMB2/LAMA2/HRAS/AKT1/PMP22
REACTOME_NEUREXINS_AND_NEUROLIGINS	REACTOME_NEUREXINS_AND_NEUROLIGINS	56	-0.572056	-1.58351	0.00686499	0.144683	0.134634	2782	tags=34%, list=15%, signal=29%	APBA1/GRIN2B/GRIN1/EPB41L3/LIN7C/DLGAP1/DLG2/SYT10/NRXN1/LIN7A/SYT2/LRRTM2/DLGAP2/NLGN1/SYT9/GRIN2A/GRM5/LRRTM3/GRM1
WP_COMPUTATIONAL_MODEL_OF_AEROBIC_GLYCOLYSIS	WP_COMPUTATIONAL_MODEL_OF_AEROBIC_GLYCOLYSIS	10	0.817948	1.96426	0.00687285	0.144683	0.134634	3222	tags=80%, list=17%, signal=66%	PKM/ALDOA/PGK1/GAPDH/ENO1/LDHA/TPI1/GPI
REACTOME_SIGNALING_BY_RHO_GTPASES	REACTOME_SIGNALING_BY_RHO_GTPASES	451	-0.395711	-1.26537	0.007	0.144683	0.134634	4019	tags=20%, list=21%, signal=16%	H3C4/CENPE/FAM13B/WIPF1/H2BC11/SOS2/ARHGAP25/DAAM1/AR/CENPK/TUBB1/ARHGAP29/BTK/FMNL2/SKA2/RHOQ/ARHGDIB/ARHGAP20/ARHGAP5/TAGAP/NOX1/H2BC9/ARAP2/ARHGAP24/RHOH/MYLK/ARHGEF6/ARHGEF38/TAOK1/CYBB/CENPC/H4C8/TIAM2/ARHGAP28/MYO9A/ARHGAP6/TIAM1/IQGAP2/CFTR/H3C14/PRKCB/SYDE2/TUBB8/PPP1R12B/ARHGAP15/H4C12/TUBA8/FGD4/ARHGAP44/SCAI/SRGAP3/H3C8/H3C10/H2AC8/H2BC4/H2BC8/ARHGEF33/MCF2/H4-16/PAK3/H3C13/H2BC15/H2AC…
PID_INTEGRIN4_PATHWAY	PID_INTEGRIN4_PATHWAY	11	0.795933	1.96496	0.00701754	0.144683	0.134634	2007	tags=64%, list=11%, signal=57%	LAMA3/LAMB3/LAMA5/LAMC2/ITGB4/LAMB2/LAMA2
REACTOME_APOPTOTIC_CLEAVAGE_OF_CELL_ADHESION_PROTEINS	REACTOME_APOPTOTIC_CLEAVAGE_OF_CELL_ADHESION_PROTEINS	11	0.773448	1.90945	0.00701754	0.144683	0.134634	259	tags=18%, list=1%, signal=18%	DSG3/PKP1
REACTOME_SUMOYLATION	REACTOME_SUMOYLATION	187	-0.462453	-1.43914	0.00715746	0.145343	0.135248	1251	tags=10%, list=7%, signal=9%	PHC3/EID3/PPARGC1A/H4-16/NR3C2/PGR/TFAP2B/RORA/H4C11/ESR1/FOXL2/H4C1/H4C6/H4C5/H4C2/H4C4/H4C13/H4C3
REACTOME_ION_CHANNEL_TRANSPORT	REACTOME_ION_CHANNEL_TRANSPORT	183	-0.463404	-1.44085	0.00717213	0.145343	0.135248	3217	tags=28%, list=17%, signal=24%	MCOLN3/SGK3/TRPC7/ASIC2/STOML3/TRPM6/BEST2/WNK4/CLCNKB/CAMK2D/TRPV1/ATP4A/ATP2B2/BSND/CLIC2/SCNN1G/CAMK2A/CLCA2/ATP12A/TRPM8/ATP6V1G3/MCOLN2/ATP2B3/ATP1B2/ANO2/ANO3/TRPC1/BEST3/PLN/FXYD4/ATP1A4/ATP8A1/NALCN/ANO7/ATP4B/RYR3/TRPA1/RYR2/ATP8B4/CLCNKA/WNK3/ATP13A4/TRPM3/ANO5/UNC80/SLC17A3/TRPM1/SLC9C1/SLC9C2/ATP13A5/TRDN/TRPC5
PID_TAP63_PATHWAY	PID_TAP63_PATHWAY	53	0.527811	1.89923	0.00757576	0.152221	0.141648	1622	tags=32%, list=9%, signal=29%	CDKN2A/SERPINB5/S100A2/ITGA3/ADA/ITGB4/EVPL/MFGE8/PERP/PLK1/CABLES1/PMAIP1/NOC2L/CDKN1A/PML/GADD45A/TRAF4
KEGG_STARCH_AND_SUCROSE_METABOLISM	KEGG_STARCH_AND_SUCROSE_METABOLISM	51	-0.570276	-1.55868	0.00808314	0.159894	0.148788	1906	tags=29%, list=10%, signal=27%	G6PC/ENPP1/UGT1A5/UGT2B15/GYS2/UGT2B11/AMY2B/UGT2B17/UGT2A1/ENPP3/UGT1A9/G6PC2/UGT2B10/UGT1A7/UGT1A4
WP_PHOSPHODIESTERASES_IN_NEURONAL_FUNCTION	WP_PHOSPHODIESTERASES_IN_NEURONAL_FUNCTION	52	-0.563263	-1.54242	0.00809249	0.159894	0.148788	3581	tags=42%, list=19%, signal=34%	PDE9A/GUCY1A1/PDE11A/PDE1C/CHRFAM7A/ADORA2A/PDE7B/GRIN2B/GRIN1/CHRNA7/PDE4B/PDE3B/PDE4D/PDE5A/PDE6A/PDE3A/PDE6C/ADCY10/GRIA1/GRIN2A/GUCY1A2/ADCY8
REACTOME_CARDIAC_CONDUCTION	REACTOME_CARDIAC_CONDUCTION	137	-0.471585	-1.42716	0.00835946	0.163804	0.152426	3748	tags=38%, list=20%, signal=31%	KCNJ2/SCN2B/FGF11/KCND2/CACNA1S/KCNK2/ITPR1/KCNJ12/HIPK2/KCNK4/FGF12/KCNE2/CAMK2D/SCN2A/ATP2B2/CLIC2/CAMK2A/KCNIP2/AKAP9/ATP2B3/SCN3A/ATP1B2/SCN9A/SCN8A/ITPR2/CACNG3/SCN1A/KAT2B/SLC8A3/KCND3/CACNA2D1/TRPC1/GATA4/SLC8A1/FGF13/PLN/FXYD4/CACNB2/ATP1A4/ABCC9/KCNE1/SCN7A/RYR3/CACNB4/CACNG2/SCN11A/RYR2/SCN3B/KCNIP4/SCN10A/FGF14/TRDN
WP_THE_EFFECT_OF_PROGERIN_ON_THE_INVOLVED_GENES_IN_HUTCHINSONGILFORD_PROGERIA_SYNDROME	WP_THE_EFFECT_OF_PROGERIN_ON_THE_INVOLVED_GENES_IN_HUTCHINSONGILFORD_PROGERIA_SYNDROME	35	-0.620921	-1.61241	0.00852619	0.165361	0.153876	2218	tags=23%, list=12%, signal=20%	H3C14/H3C8/H3C10/H3C13/H3C11/H3C7/H3C1/H3C12
WP_OVARIAN_INFERTILITY_GENES	WP_OVARIAN_INFERTILITY_GENES	32	-0.644061	-1.6479	0.00857843	0.165361	0.153876	865	tags=38%, list=5%, signal=36%	ZP2/NRIP1/PRLR/SYNE2/ATM/PGR/ESR2/DAZL/BMPR1B/CYP19A1/FSHR/LHCGR
REACTOME_ION_HOMEOSTASIS	REACTOME_ION_HOMEOSTASIS	54	-0.555116	-1.53122	0.00918485	0.175623	0.163425	3121	tags=33%, list=16%, signal=28%	ITPR1/CAMK2D/ATP2B2/CLIC2/CAMK2A/ATP2B3/ATP1B2/ITPR2/SLC8A3/TRPC1/SLC8A1/PLN/FXYD4/ATP1A4/ABCC9/RYR3/RYR2/TRDN
KEGG_FATTY_ACID_METABOLISM	KEGG_FATTY_ACID_METABOLISM	42	-0.574994	-1.53392	0.00942285	0.178733	0.166318	3105	tags=29%, list=16%, signal=24%	ACADM/ACAT1/ADH6/ACADSB/CYP4A11/ADH1C/ACSL6/ADH1B/ADH7/ADH1A/ACADL/CYP4A22
REACTOME_SODIUM_CALCIUM_EXCHANGERS	REACTOME_SODIUM_CALCIUM_EXCHANGERS	11	-0.794123	-1.66374	0.0097629	0.182833	0.170134	3049	tags=45%, list=16%, signal=38%	SLC24A2/SLC24A4/SLC8A3/SLC8A1/SLC24A5
WP_GPCRS_OTHER	WP_GPCRS_OTHER	90	-0.506886	-1.48066	0.00979325	0.182833	0.170134	3060	tags=30%, list=16%, signal=25%	PROKR2/PTGFR/GPR61/ADORA2A/GHRHR/GRM8/GPR183/P2RY13/HTR2A/CHRM2/ADGRV1/VN1R1/GPR135/DRD3/GPR88/RXFP1/OR1N1/OR2H1/GRPR/HTR1F/OR2A4/GNRHR/GPR18/GRM1/FSHR/OR10A2/OR10A5
KEGG_MATURITY_ONSET_DIABETES_OF_THE_YOUNG	KEGG_MATURITY_ONSET_DIABETES_OF_THE_YOUNG	25	0.585028	1.7625	0.01	0.185234	0.172368	1536	tags=44%, list=8%, signal=41%	NEUROG3/PAX4/NEUROD1/PKLR/INS/NKX2-2/HNF1A/GCK/HNF4A/MAFA/PDX1
WP_COMMON_PATHWAYS_UNDERLYING_DRUG_ADDICTION	WP_COMMON_PATHWAYS_UNDERLYING_DRUG_ADDICTION	42	-0.565995	-1.50991	0.0106007	0.194839	0.181306	2655	tags=33%, list=14%, signal=29%	GRIN1/GRIA3/CAMK2A/PRKCB/GNAI1/PRKACB/GRIA4/CAMK4/GRIA2/GRIA1/GRIN2A/ADCY8/GRM5/GRM1
REACTOME_UNWINDING_OF_DNA	REACTOME_UNWINDING_OF_DNA	12	0.7293	1.83735	0.0109489	0.199557	0.185696	2298	tags=50%, list=12%, signal=44%	MCM5/MCM2/CDC45/MCM7/MCM3/GINS4
WP_FBXL10_ENHANCEMENT_OF_MAPERK_SIGNALING_IN_DIFFUSE_LARGE_BCELL_LYMPHOMA	WP_FBXL10_ENHANCEMENT_OF_MAPERK_SIGNALING_IN_DIFFUSE_LARGE_BCELL_LYMPHOMA	33	-0.611528	-1.57182	0.0110429	0.199557	0.185696	2218	tags=24%, list=12%, signal=21%	H3C14/H3C8/H3C10/H3C13/H3C11/H3C7/H3C1/H3C12
WP_WNT_SIGNALING_IN_KIDNEY_DISEASE	WP_WNT_SIGNALING_IN_KIDNEY_DISEASE	36	0.554887	1.86375	0.0111732	0.199557	0.185696	2426	tags=39%, list=13%, signal=34%	WNT7A/WNT11/WNT10A/WNT7B/WNT6/LRP5/DVL1/FZD9/FZD2/FZD7/WNT16/WNT10B/CTNNB1/WNT3
KEGG_SULFUR_METABOLISM	KEGG_SULFUR_METABOLISM	13	0.697428	1.8097	0.011194	0.199557	0.185696	1174	tags=31%, list=6%, signal=29%	SULT1E1/CHST13/SULT2B1/SULT1A4
WNT_SIGNALING	WNT_SIGNALING	88	0.459586	1.84009	0.0116279	0.205745	0.191454	2677	tags=31%, list=14%, signal=26%	WNT7A/WNT11/WNT10A/DKK1/WIF1/WNT7B/FOSL1/NKD1/WNT6/LRP5/DVL1/FZD2/FOXN1/SLC9A3R1/TLE2/GAPDH/ACTB/FZD7/MYC/PPP2R1A/WNT16/TCF7/CSNK1D/CTNNB1/WNT3/AXIN1/CCND1
REACTOME_PEPTIDE_HORMONE_BIOSYNTHESIS	REACTOME_PEPTIDE_HORMONE_BIOSYNTHESIS	14	0.702114	1.83482	0.0117188	0.205816	0.19152	689	tags=29%, list=4%, signal=28%	CGB5/CGB8/INHBB/CGB3
WP_HAIR_FOLLICLE_DEVELOPMENT_CYTODIFFERENTIATION_PART_3_OF_3	WP_HAIR_FOLLICLE_DEVELOPMENT_CYTODIFFERENTIATION_PART_3_OF_3	87	0.493496	1.9658	0.0119048	0.207546	0.19313	1278	tags=26%, list=7%, signal=25%	KLK7/KLK6/KLK5/DKK1/WIF1/BMP4/KRT19/MSX2/KRT15/HOXC12/FOXQ1/MSX1/KRTAP3-3/S100A4/KLK13/PERP/DLX3/RUNX3/TGFB1/FOXN1/GJB6/TCF3/DKK4
WP_ALLOGRAFT_REJECTION	WP_ALLOGRAFT_REJECTION	89	-0.503245	-1.46506	0.0119956	0.207603	0.193184	4551	tags=43%, list=24%, signal=33%	PECR/C7/ABCB1/CD86/GABPA/GDNF/HLA-DOB/C4A/CXCL12/IL13/IL1A/CD80/FASLG/CD28/GNLY/AGTR1/C5/IL22/CXCL11/BHMT2/IL12B/CD40LG/CXCL13/CXCL9/FAS/IFNG/IL17A/IL12A/C9/IL4/CCL19/CXCR5/IL2/IL5/C8A/IL21/LRRK2/C6
KEGG_DRUG_METABOLISM_CYTOCHROME_P450	KEGG_DRUG_METABOLISM_CYTOCHROME_P450	70	-0.536273	-1.5215	0.0122222	0.209992	0.195406	2576	tags=33%, list=14%, signal=29%	ADH6/CYP3A7/FMO5/MAOA/UGT1A5/CYP2C8/ADH1C/ADH1B/UGT2B15/CYP1A2/CYP3A43/UGT2B11/UGT2B17/FMO2/UGT2A1/ADH7/UGT1A9/ADH1A/CYP2A7/CYP2A6/UGT2B10/UGT1A7/UGT1A4
WP_NCRNAS_INVOLVED_IN_WNT_SIGNALING_IN_HEPATOCELLULAR_CARCINOMA	WP_NCRNAS_INVOLVED_IN_WNT_SIGNALING_IN_HEPATOCELLULAR_CARCINOMA	84	0.563877	2.22377	0.0123457	0.210587	0.19596	1605	tags=27%, list=8%, signal=25%	WNT7A/NOTUM/WNT11/WNT10A/DKK1/WIF1/NKD2/WNT7B/FOSL1/SFRP5/NKD1/FZD10/WNT6/PLAU/SFRP2/LRP5/DVL1/FZD9/FZD2/DKK4/FZD7/DKK2/MYC
REACTOME_MET_PROMOTES_CELL_MOTILITY	REACTOME_MET_PROMOTES_CELL_MOTILITY	41	0.539184	1.85358	0.0127389	0.215585	0.200611	2024	tags=34%, list=11%, signal=31%	COL11A2/LAMA3/LAMB3/ITGA3/LAMA5/LAMC2/TNS4/COL1A1/COL1A2/LAMC3/COL3A1/LAMB2/LAMA2/COL5A1
WP_LNCRNA_INVOLVEMENT_IN_CANONICAL_WNT_SIGNALING_AND_COLORECTAL_CANCER	WP_LNCRNA_INVOLVEMENT_IN_CANONICAL_WNT_SIGNALING_AND_COLORECTAL_CANCER	92	0.563122	2.22847	0.0128205	0.215585	0.200611	1605	tags=28%, list=8%, signal=26%	WNT7A/NOTUM/WNT11/WNT10A/DKK1/WIF1/NKD2/WNT7B/FOSL1/SFRP5/NKD1/FZD10/WNT6/PLAU/SFRP2/LRP5/DVL1/FZD9/FZD2/TCF3/DKK4/AXIN2/CDK8/FZD7/DKK2/MYC
REACTOME_REGULATION_OF_BETA_CELL_DEVELOPMENT	REACTOME_REGULATION_OF_BETA_CELL_DEVELOPMENT	42	0.490685	1.69576	0.0130719	0.218023	0.20288	1790	tags=33%, list=9%, signal=30%	NEUROG3/ONECUT3/PAX4/NEUROD1/INSM1/PKLR/INS/NKX2-2/HNF1A/GCK/HNF4A/MAFA/PDX1/NOTCH1
PID_SYNDECAN_1_PATHWAY	PID_SYNDECAN_1_PATHWAY	46	0.475971	1.69878	0.013245	0.218023	0.20288	2580	tags=46%, list=14%, signal=40%	COL9A3/COL11A2/COL17A1/LAMA5/COL6A1/MMP7/COL6A2/TGFB1/COL1A1/COL1A2/COL10A1/COL7A1/COL3A1/COL9A1/MMP9/COL5A1/COL6A3/MAPK3/COL13A1/SDC1/COL2A1
PID_PS1_PATHWAY	PID_PS1_PATHWAY	45	0.505908	1.80206	0.0133333	0.218023	0.20288	3754	tags=38%, list=20%, signal=30%	DKK1/WIF1/NKD1/PPARD/DVL1/HNF1A/DKK2/MYC/NOTCH1/MAPK3/CTNNB1/AXIN1/CCND1/JUN/CREBBP/CTBP1/TAB1
REACTOME_ELASTIC_FIBRE_FORMATION	REACTOME_ELASTIC_FIBRE_FORMATION	45	0.479546	1.70816	0.0133333	0.218023	0.20288	2313	tags=33%, list=12%, signal=29%	BMP4/BMP7/FBLN2/MFAP2/LOXL1/TGFB1/LTBP3/LOXL2/ITGB6/FURIN/EFEMP2/ITGB5/LTBP4/EMILIN1/FBLN1
WP_GENOTOXICITY_PATHWAY	WP_GENOTOXICITY_PATHWAY	63	-0.530757	-1.48376	0.0137143	0.222716	0.207247	4106	tags=30%, list=22%, signal=24%	RBM12B/H3C4/CENPE/DAAM1/PCDH8/CBLB/SMAD5/ITPR1/TRIM22/SEMG2/TNFRSF17/MDM2/H2BC4/H2BC8/H2BC15/H2BC14/H1-4/H2BC10/H2BC3
REACTOME_POTASSIUM_CHANNELS	REACTOME_POTASSIUM_CHANNELS	102	-0.492931	-1.45897	0.0139635	0.22522	0.209577	3514	tags=37%, list=18%, signal=31%	KCNN3/GABBR1/KCND2/KCNK2/GNG7/KCNJ12/KCNK4/GNG2/KCNS3/KCNA2/HCN1/KCND3/KCNC1/GNB4/KCNA3/GNG13/KCNMA1/HCN4/GABBR2/KCNV1/ABCC9/KCNJ16/KCNJ9/KCNA7/KCNG3/KCNV2/KCNJ6/KCNB1/KCNAB1/KCNG4/KCNJ1/KCNA4/KCNA1/KCNH7/KCNS2/KCNQ5/KCNH5/KCNMB2
WP_NEURAL_CREST_DIFFERENTIATION	WP_NEURAL_CREST_DIFFERENTIATION	100	0.425774	1.70897	0.0142857	0.227325	0.211536	2704	tags=37%, list=14%, signal=32%	FGF19/PAX7/COL11A2/BMP4/BMP7/GBX2/ZIC1/MSX2/OLIG1/MSX1/ID1/ASCL1/DVL1/NOTCH3/DCT/RHOB/FGFR3/MIA/DLL3/SNAI1/DMBX1/FGF8/AXIN2/MYC/HOXA1/GJB1/LHX1/NOTCH1/TBX6/SOX9/DLL4/NFKB2/CTNNB1/PMP22/COL2A1/AXIN1/DVL3
WP_WNT_SIGNALING_PATHWAY_AND_PLURIPOTENCY	WP_WNT_SIGNALING_PATHWAY_AND_PLURIPOTENCY	101	0.422914	1.70103	0.0142857	0.227325	0.211536	2719	tags=34%, list=14%, signal=29%	WNT7A/WNT11/WNT10A/NKD2/WNT7B/FOSL1/PRKCG/NKD1/FZD10/WNT6/PLAU/PPARD/MMP7/LRP5/DVL1/FZD9/FZD2/LDLR/PPP2R2C/PRKCZ/AXIN2/FZD7/MYC/PPP2R1A/WNT16/WNT10B/TCF7/PPM1J/CTNNB1/WNT3/AXIN1/CCND1/DVL3/PRKCD
REACTOME_RESPONSE_OF_MTB_TO_PHAGOCYTOSIS	REACTOME_RESPONSE_OF_MTB_TO_PHAGOCYTOSIS	23	0.619708	1.82653	0.0144231	0.227981	0.212146	3887	tags=48%, list=20%, signal=38%	PGK1/HGS/ENO1/NOS2/UBC/CORO1A/MAPK3/CTSG/TRIM27/VPS33B/UBA52
WP_EDA_SIGNALLING_IN_HAIR_FOLLICLE_DEVELOPMENT	WP_EDA_SIGNALLING_IN_HAIR_FOLLICLE_DEVELOPMENT	13	0.694171	1.80124	0.0149254	0.234358	0.21808	3258	tags=62%, list=17%, signal=51%	DKK1/EDAR/DKK4/RELB/BMP1/WNT3/PTCH1/SHH
KEGG_BASAL_CELL_CARCINOMA	KEGG_BASAL_CELL_CARCINOMA	55	0.519732	1.86806	0.0155039	0.239012	0.222411	2704	tags=38%, list=14%, signal=33%	WNT7A/WNT11/WNT10A/WNT7B/BMP4/FZD10/WNT6/DVL1/FZD9/FZD2/AXIN2/FZD7/WNT16/GLI2/WNT10B/TCF7/CTNNB1/WNT3/SMO/AXIN1/DVL3
KEGG_HEDGEHOG_SIGNALING_PATHWAY	KEGG_HEDGEHOG_SIGNALING_PATHWAY	56	0.484984	1.75316	0.015625	0.239012	0.222411	2584	tags=32%, list=14%, signal=28%	WNT7A/WNT11/WNT10A/WNT7B/BMP4/BMP7/WNT6/BMP8A/WNT16/LRP2/ZIC2/GLI2/WNT10B/CSNK1D/WNT3/SMO/CSNK1G2/BMP6
REACTOME_ASSEMBLY_OF_COLLAGEN_FIBRILS_AND_OTHER_MULTIMERIC_STRUCTURES	REACTOME_ASSEMBLY_OF_COLLAGEN_FIBRILS_AND_OTHER_MULTIMERIC_STRUCTURES	61	0.49248	1.86292	0.015625	0.239012	0.222411	2392	tags=44%, list=13%, signal=39%	COL9A3/COL11A2/LAMA3/MMP20/COL17A1/LAMB3/PLEC/LAMC2/ITGB4/COL6A1/MMP7/COL6A2/LOXL1/LOXL2/COL1A1/COL1A2/COL10A1/COL7A1/PCOLCE/COL3A1/COL9A1/MMP9/COL18A1/COL5A1/CD151/COL6A3/BMP1
REACTOME_NUCLEAR_EVENTS_KINASE_AND_TRANSCRIPTION_FACTOR_ACTIVATION_	REACTOME_NUCLEAR_EVENTS_KINASE_AND_TRANSCRIPTION_FACTOR_ACTIVATION_	61	0.486158	1.839	0.015625	0.239012	0.222411	4366	tags=52%, list=23%, signal=41%	FOSL1/RRAD/DUSP4/ARC/ID1/ASCL1/NAB2/SH3GL3/JUNB/F3/EGR3/PPP2R1A/DUSP6/DUSP7/MAPK3/SRF/DNM2/CDK5R2/ID3/CHD4/TRIB1/MAPKAPK2/CDK5R1/VGF/ELK1/MAPK7/MAPK14/EGR4/CDK5/EGR2/PPP2R5D/RPS6KA1
REACTOME_DNA_STRAND_ELONGATION	REACTOME_DNA_STRAND_ELONGATION	32	0.566629	1.81908	0.016129	0.245141	0.228114	5140	tags=56%, list=27%, signal=41%	POLD1/MCM5/MCM2/CDC45/MCM7/MCM3/GINS4/LIG1/FEN1/POLD2/MCM4/RFC3/RPA1/PCNA/RFC2/POLA2/MCM6/POLD4
REACTOME_DEFECTIVE_GALNT3_CAUSES_FAMILIAL_HYPERPHOSPHATEMIC_TUMORAL_CALCINOSIS_HFTC_	REACTOME_DEFECTIVE_GALNT3_CAUSES_FAMILIAL_HYPERPHOSPHATEMIC_TUMORAL_CALCINOSIS_HFTC_	16	0.667322	1.80372	0.0162602	0.24556	0.228504	551	tags=31%, list=3%, signal=30%	MUC15/MUC17/MUC5AC/MUCL1/MUC16
REACTOME_COLLAGEN_DEGRADATION	REACTOME_COLLAGEN_DEGRADATION	64	0.433264	1.64023	0.0165289	0.246979	0.229825	2288	tags=38%, list=12%, signal=33%	PRSS2/COL9A3/COL11A2/MMP20/COL17A1/MMP11/MMP14/COL6A1/MMP7/COL6A2/TMPRSS6/COL1A1/FURIN/COL1A2/COL10A1/MMP2/COL7A1/COL3A1/COL9A1/MMP9/COL18A1/COL5A1/COL6A3/COL13A1
REACTOME_DEFECTIVE_C1GALT1C1_CAUSES_TN_POLYAGGLUTINATION_SYNDROME_TNPS_	REACTOME_DEFECTIVE_C1GALT1C1_CAUSES_TN_POLYAGGLUTINATION_SYNDROME_TNPS_	17	0.659852	1.82666	0.0166667	0.246979	0.229825	551	tags=29%, list=3%, signal=29%	MUC15/MUC17/MUC5AC/MUCL1/MUC16
WP_WNT_SIGNALING	WP_WNT_SIGNALING	113	0.485047	1.96418	0.0166667	0.246979	0.229825	945	tags=19%, list=5%, signal=19%	WNT7A/NOTUM/WNT11/WNT10A/DKK1/WIF1/NKD2/WNT7B/FOSL1/SFRP5/PRKCG/NKD1/FZD10/WNT6/PLAU/SFRP2/LRP5/DVL1/FZD9/PLCB3/VANGL2/FZD2
PID_HIF1_TFPATHWAY	PID_HIF1_TFPATHWAY	65	0.465586	1.76787	0.0169492	0.249605	0.232268	2188	tags=35%, list=11%, signal=31%	CA9/IGFBP1/PKM/ABCG2/NDRG1/ALDOA/EGLN3/EDN1/PGK1/FURIN/SMAD3/ENO1/BHLHE40/NOS2/SERPINE1/ADM/GCK/HNF4A/PFKL/PFKFB3/VEGFA/LDHA/AKT1
WP_GASTRIN_SIGNALING_PATHWAY	WP_GASTRIN_SIGNALING_PATHWAY	114	0.361566	1.44845	0.0172414	0.251048	0.233611	2352	tags=22%, list=12%, signal=19%	GAST/SERPINB2/CCKBR/CDKN2A/TFF2/SLC9A3/CHGA/RHOD/ANXA2/MMP7/RHOB/BCL2L1/BCAR1/SERPINE1/CDKN1A/MYC/MAP3K11/HRAS/VEGFA/AKT1/MAPK3/PXN/KAT5/CTNNB1/PRKD2
REACTOME_MUSCLE_CONTRACTION	REACTOME_MUSCLE_CONTRACTION	205	-0.430986	-1.34523	0.0172589	0.251048	0.233611	3553	tags=32%, list=19%, signal=26%	FGF11/GUCY1A1/MYL10/KCND2/NEB/CACNA1S/MYBPC2/KCNK2/MYLK/ITPR1/KCNJ12/HIPK2/KCNK4/TMOD2/FGF12/KCNE2/TNNC2/CAMK2D/SCN2A/MYH6/ATP2B2/CLIC2/DMD/CAMK2A/KCNIP2/AKAP9/ATP2B3/SCN3A/ATP1B2/SCN9A/SCN8A/ITPR2/CACNG3/SCN1A/KAT2B/SLC8A3/KCND3/CACNA2D1/TRPC1/GATA4/SLC8A1/FGF13/PLN/FXYD4/CACNB2/ATP1A4/ABCC9/KCNE1/SCN7A/RYR3/CACNB4/CACNG2/MYL1/SCN11A/RYR2/SCN3B/MYBPC1/KCNIP4/TTN/SCN10A/CAV3/GUCY1A2/FGF14/MYH8/TR…
PID_INTEGRIN1_PATHWAY	PID_INTEGRIN1_PATHWAY	66	0.473941	1.80601	0.0173913	0.251432	0.233968	2669	tags=42%, list=14%, signal=37%	COL11A2/LAMA3/LAMB3/ITGA3/LAMA5/LAMC2/PLAU/PLAUR/COL6A1/COL6A2/COL1A1/TGFBI/TGM2/COL1A2/COL7A1/COL3A1/ITGA9/LAMB2/COL18A1/FGB/LAMA2/COL5A1/MDK/VEGFA/COL6A3/CD81/COL2A1/NPNT
KEGG_FOLATE_BIOSYNTHESIS	KEGG_FOLATE_BIOSYNTHESIS	11	0.717053	1.77022	0.0175439	0.2521	0.23459	871	tags=27%, list=5%, signal=26%	ALPP/ALPG/ALPI
PID_P38_MK2_PATHWAY	PID_P38_MK2_PATHWAY	21	0.605522	1.77546	0.0179372	0.255047	0.237332	3830	tags=48%, list=20%, signal=38%	TH/SFN/TCF3/SRF/MAPKAPK3/MAPKAPK2/CDC25B/ETV1/MAPK14/TSC2
REACTOME_TRANSCRIPTIONAL_REGULATION_BY_THE_AP_2_TFAP2_FAMILY_OF_TRANSCRIPTION_FACTORS	REACTOME_TRANSCRIPTIONAL_REGULATION_BY_THE_AP_2_TFAP2_FAMILY_OF_TRANSCRIPTION_FACTORS	38	0.506801	1.69861	0.0179641	0.255047	0.237332	2103	tags=32%, list=11%, signal=28%	CGB5/CGB8/ERBB2/TGFA/CITED4/CGB3/KCTD1/CDKN1A/CITED1/MYC/MYBL2/VEGFA
REACTOME_MITOCHONDRIAL_FATTY_ACID_BETA_OXIDATION_OF_SATURATED_FATTY_ACIDS	REACTOME_MITOCHONDRIAL_FATTY_ACID_BETA_OXIDATION_OF_SATURATED_FATTY_ACIDS	11	-0.75525	-1.5823	0.0181311	0.255886	0.238113	161	tags=36%, list=1%, signal=36%	ACADM/ACSM3/ACADL/ACSM6
REACTOME_TRANSCRIPTIONAL_REGULATION_BY_MECP2	REACTOME_TRANSCRIPTIONAL_REGULATION_BY_MECP2	61	-0.52319	-1.45801	0.0183066	0.256582	0.23876	3799	tags=36%, list=20%, signal=29%	TBL1XR1/PTPN4/PTEN/OPRK1/SOX2/CRH/HIPK2/GRIN2B/CAMK2D/CAMK2A/PVALB/MEF2C/AGO3/RBFOX1/TNRC6B/CAMK4/FOXG1/MOBP/GRIA2/GRIN2A/OPRM1/GAD2
WP_GPCRS_CLASS_C_METABOTROPIC_GLUTAMATE_PHEROMONE	WP_GPCRS_CLASS_C_METABOTROPIC_GLUTAMATE_PHEROMONE	15	-0.707518	-1.58578	0.0183968	0.256582	0.23876	4180	tags=80%, list=22%, signal=62%	GRM2/CASR/GABBR1/GPRC5D/GRM6/GRM4/GRM8/GRM3/GABBR2/GRM7/GRM5/GRM1
WP_OSTEOBLAST_DIFFERENTIATION	WP_OSTEOBLAST_DIFFERENTIATION	118	0.370002	1.48598	0.0185185	0.256768	0.238934	2469	tags=29%, list=13%, signal=25%	FGF3/WNT7A/WNT11/WNT10A/WNT7B/BMP4/PRKCG/FGF18/FZD10/WNT6/LRP5/FZD9/NOTCH3/MYOD1/FZD2/FGFR3/JAG2/FGFR4/DLL3/PRKCZ/FGF8/FZD7/NOTCH1/WNT16/GLI2/WNT10B/SOX9/MAPK13/MAPK3/DLL4/CTNNB1/FGF9/WNT3/SMO
WP_MIRNA_TARGETS_IN_ECM_AND_MEMBRANE_RECEPTORS	WP_MIRNA_TARGETS_IN_ECM_AND_MEMBRANE_RECEPTORS	22	0.596804	1.75764	0.0187793	0.258871	0.24089	5348	tags=73%, list=28%, signal=52%	COL6A1/COL6A2/ITGB6/COL1A2/COL3A1/ITGB5/LAMB2/COL5A1/COL6A3/COL5A2/THBS2/COL4A2/FN1/COL5A3/LAMC1/TNXB
WP_PHOTODYNAMIC_THERAPYINDUCED_NFE2L2_NRF2_SURVIVAL_SIGNALING	WP_PHOTODYNAMIC_THERAPYINDUCED_NFE2L2_NRF2_SURVIVAL_SIGNALING	23	0.59877	1.76482	0.0192308	0.262523	0.244289	4517	tags=65%, list=24%, signal=50%	ABCC2/ABCG2/GSTP1/CES1/ABCC6/ABCC3/SRXN1/MAPK13/KEAP1/JUN/HMOX1/MAPK14/NQO2/MAPK12/GCLC
REACTOME_GLYCOLYSIS	REACTOME_GLYCOLYSIS	71	0.405406	1.56245	0.0194175	0.262523	0.244289	3367	tags=37%, list=18%, signal=30%	PKLR/PKM/ALDOC/ENO2/ALDOA/PFKP/PGK1/GAPDH/HK3/ENO1/GCK/GCKR/PFKL/PFKFB3/PPP2R1A/PGAM1/NUP210/NUP188/TPI1/NUP93/SEC13/RAE1/AAAS/GPI/PGP/NUP62
REACTOME_GABA_RECEPTOR_ACTIVATION	REACTOME_GABA_RECEPTOR_ACTIVATION	60	-0.521662	-1.45179	0.0194286	0.262523	0.244289	3892	tags=43%, list=20%, signal=35%	GABRG2/GNGT2/KCNJ2/GABRQ/GABBR1/GNG7/KCNJ12/GABRR2/GNG2/GABRA2/GNAI1/GABRA4/GNB4/GNG13/GABRB1/GABBR2/GABRB3/KCNJ16/KCNJ9/GABRB2/KCNJ6/GNAT3/GABRR3/GABRA5/GABRA1/ADCY8
KEGG_CALCIUM_SIGNALING_PATHWAY	KEGG_CALCIUM_SIGNALING_PATHWAY	177	-0.434824	-1.34913	0.0194872	0.262523	0.244289	3343	tags=33%, list=18%, signal=27%	CACNA1S/GNA14/P2RX6/MYLK/ITPR1/PTGFR/PDE1C/AGTR1/TNNC2/ADORA2A/CAMK2D/PLCB1/ADRB1/CACNA1A/CYSLTR2/GRIN1/CHRNA7/GNAQ/ATP2B2/PLCB4/MYLK3/CAMK2A/CD38/CYSLTR1/PRKCB/ATP2B3/HTR2A/CHRM2/PRKACB/ITPR2/SLC8A3/SLC25A31/TRPC1/HTR5A/BST1/SLC8A1/PLN/CAMK4/P2RX3/CHRM1/RYR3/HTR4/ERBB4/RYR2/TACR3/AVPR1A/TACR1/CHRM5/GRPR/PLCZ1/ADRA1A/GRIN2A/ADCY8/GRM5/HTR2B/TRHR/GRM1/LHCGR
REACTOME_PHASE_0_RAPID_DEPOLARISATION	REACTOME_PHASE_0_RAPID_DEPOLARISATION	42	-0.545552	-1.45538	0.0200236	0.268225	0.249595	3955	tags=55%, list=21%, signal=43%	CACNA2D3/SCN2B/FGF11/CACNA1S/FGF12/CAMK2D/SCN2A/CAMK2A/SCN3A/SCN9A/SCN8A/CACNG3/SCN1A/CACNA2D1/FGF13/CACNB2/SCN7A/CACNB4/CACNG2/SCN11A/SCN3B/SCN10A/FGF14
REACTOME_ETHANOL_OXIDATION	REACTOME_ETHANOL_OXIDATION	12	-0.732632	-1.56005	0.0206044	0.274455	0.255392	2576	tags=42%, list=14%, signal=36%	ADH6/ADH1C/ADH1B/ADH7/ADH1A
REACTOME_FORMATION_OF_THE_CORNIFIED_ENVELOPE	REACTOME_FORMATION_OF_THE_CORNIFIED_ENVELOPE	127	0.728454	3.00954	0.0208333	0.275954	0.256787	1101	tags=44%, list=6%, signal=42%	SPRR2E/KRT16/KRT6A/SPRR1B/SPRR2D/SPRR2A/KRT17/DSG3/KRT31/SPRR3/SPRR1A/IVL/KLK5/KRT84/KRT32/KLK8/KRT35/KRT13/KRT4/KRT6B/SPRR2G/KRT37/KRT5/KRT36/KRT80/SPRR2F/KRT23/LCE3D/KRT86/KRT81/PPL/PKP1/KRT19/KRT14/KRT9/KRT6C/KLK12/KRT38/KRT7/KRT15/KRT83/KRT40/KRT85/KRT8/KLK13/EVPL/TCHH/PERP/JUP/KRT18/KRT33B/KRT3/KRT20/FURIN/PKP3/CAPN1
REACTOME_TP53_REGULATES_TRANSCRIPTION_OF_GENES_INVOLVED_IN_G2_CELL_CYCLE_ARREST	REACTOME_TP53_REGULATES_TRANSCRIPTION_OF_GENES_INVOLVED_IN_G2_CELL_CYCLE_ARREST	18	0.616294	1.71201	0.0214592	0.281104	0.261579	1580	tags=33%, list=8%, signal=31%	ZNF385A/PRMT1/SFN/CARM1/GADD45A/TFDP1
WP_TGFB_SIGNALING_IN_THYROID_CELLS_FOR_EPITHELIALMESENCHYMAL_TRANSITION	WP_TGFB_SIGNALING_IN_THYROID_CELLS_FOR_EPITHELIALMESENCHYMAL_TRANSITION	18	0.620538	1.7238	0.0214592	0.281104	0.261579	2263	tags=39%, list=12%, signal=34%	CDH16/ID1/TGFB1/SNAI1/SMAD3/AKT1/MAPK3
REACTOME_EPH_EPHRIN_MEDIATED_REPULSION_OF_CELLS	REACTOME_EPH_EPHRIN_MEDIATED_REPULSION_OF_CELLS	51	0.468563	1.67069	0.0220588	0.2858	0.265949	2114	tags=35%, list=11%, signal=31%	EPHA8/EPHA2/EPHB1/EPHB6/EPHA1/DNM1/EFNB2/AP2A1/ACTG1/EFNA2/ACTB/MMP2/CLTB/EFNB1/MMP9/EPHB2/AP2M1/EFNA3
REACTOME_GAP_JUNCTION_TRAFFICKING_AND_REGULATION	REACTOME_GAP_JUNCTION_TRAFFICKING_AND_REGULATION	51	0.484205	1.72647	0.0220588	0.2858	0.265949	3115	tags=51%, list=16%, signal=43%	GJB5/GJB4/GJB3/GJD3/TUBB3/DNM1/TUBB6/GJB6/ACTG1/ACTB/GJC2/TUBAL3/CLTB/TUBB2A/TUBA3C/GJB1/TUBA4B/AP2M1/TUBA1C/TUBA1B/TUBB4B/TUBA1A/DNM2/TUBB2B/GJB2/TUBA4A
WP_PHOTODYNAMIC_THERAPYINDUCED_HIF1_SURVIVAL_SIGNALING	WP_PHOTODYNAMIC_THERAPYINDUCED_HIF1_SURVIVAL_SIGNALING	36	0.536838	1.80312	0.0223464	0.287646	0.267667	2173	tags=36%, list=11%, signal=32%	IGFBP1/PKM/TGFA/BCL2L1/EDN1/PMAIP1/PGK1/IGFBP2/NOS2/SERPINE1/PFKL/VEGFA/LDHA
REACTOME_GLUCURONIDATION	REACTOME_GLUCURONIDATION	25	-0.624704	-1.53499	0.0224439	0.287646	0.267667	1888	tags=40%, list=10%, signal=36%	UGT1A5/UGT2B15/UGT2B11/UGT2B17/UGT2A1/UGT3A1/UGT1A9/UGT2B10/UGT1A7/UGT1A4
PID_P53_DOWNSTREAM_PATHWAY	PID_P53_DOWNSTREAM_PATHWAY	136	0.375056	1.57831	0.0227273	0.288935	0.268866	1597	tags=23%, list=8%, signal=21%	DKK1/EPHA2/SERPINB5/S100A2/NDRG1/AFP/ZNF385A/TGFA/LIF/PRMT1/DDIT4/PERP/SFN/PLK3/SESN1/EDN2/BCL2L1/PMAIP1/CD82/CARM1/MMP2/SERPINE1/CDKN1A/CAV1/PML/SMARCA4/BDKRB2/TAP1/GADD45A/TFDP1/ARID3A
REACTOME_CREATION_OF_C4_AND_C2_ACTIVATORS	REACTOME_CREATION_OF_C4_AND_C2_ACTIVATORS	14	-0.713234	-1.5719	0.0227882	0.288935	0.268866	2524	tags=21%, list=13%, signal=19%	FCN2/MASP2/CRP
BIOCARTA_ASBCELL_PATHWAY	BIOCARTA_ASBCELL_PATHWAY	13	-0.711729	-1.54361	0.0231608	0.291744	0.27148	3200	tags=54%, list=17%, signal=45%	CD80/FASLG/CD28/CD40LG/FAS/IL4/IL2
REACTOME_REGULATION_OF_RUNX3_EXPRESSION_AND_ACTIVITY	REACTOME_REGULATION_OF_RUNX3_EXPRESSION_AND_ACTIVITY	55	0.45784	1.6456	0.0232558	0.291744	0.27148	5216	tags=49%, list=27%, signal=36%	CDKN2A/RUNX3/TGFB1/PSMD3/UBC/PSMD2/PSMA7/PSMB3/PSMB9/PSMC3/PSMD8/PSMB5/PSMB8/PSMB10/SRC/UBA52/PSMB2/PSMC4/PSMD4/PSME3/SMURF1/PSMC5/PSMD7/PSMB4/UBB/PSMD1/PSMB6
REACTOME_COLLAGEN_FORMATION	REACTOME_COLLAGEN_FORMATION	90	0.411296	1.64239	0.0240964	0.29642	0.275832	2392	tags=39%, list=13%, signal=34%	COL9A3/COL11A2/LAMA3/MMP20/COL17A1/LAMB3/COLGALT2/PLEC/LAMC2/ADAMTS2/ITGB4/COL6A1/MMP7/COL6A2/LOXL1/LOXL2/COL1A1/COL1A2/COL10A1/SERPINH1/COL7A1/PCOLCE/COL3A1/COL9A1/MMP9/PLOD1/PLOD3/P4HA1/COL18A1/COL5A1/P3H1/CD151/COL6A3/COL13A1/BMP1
REACTOME_SIGNALING_BY_MET	REACTOME_SIGNALING_BY_MET	79	0.403192	1.57451	0.0240964	0.29642	0.275832	3016	tags=33%, list=16%, signal=28%	COL11A2/LAMA3/LAMB3/ITGA3/LAMA5/LAMC2/TNS4/SPINT1/COL1A1/HGS/SH3GL3/COL1A2/HGFAC/LAMC3/COL3A1/UBC/LAMB2/LAMA2/COL5A1/HRAS/GGA3/SH3GL1/COL2A1/PTPN1/SPINT2/COL5A2
REACTOME_THE_ROLE_OF_GTSE1_IN_G2_M_PROGRESSION_AFTER_G2_CHECKPOINT	REACTOME_THE_ROLE_OF_GTSE1_IN_G2_M_PROGRESSION_AFTER_G2_CHECKPOINT	79	0.386107	1.50779	0.0240964	0.29642	0.275832	5216	tags=52%, list=27%, signal=38%	TUBB3/PLK1/TUBB6/PSMD3/TUBAL3/CDKN1A/TUBB2A/UBC/TUBA3C/PSMD2/TUBA4B/TUBA1C/TUBA1B/PSMA7/PSMB3/TUBB4B/PSMB9/TUBA1A/PSMC3/TUBB2B/PSMD8/PSMB5/TUBA4A/PSMB8/PSMB10/MAPRE1/UBA52/PSMB2/CCNB2/PSMC4/PSMD4/HSP90AB1/PSME3/PSMC5/PSMD7/HSP90AA1/PSMB4/UBB/PSMD1/CCNB1/PSMB6
REACTOME_ACETYLCHOLINE_BINDING_AND_DOWNSTREAM_EVENTS	REACTOME_ACETYLCHOLINE_BINDING_AND_DOWNSTREAM_EVENTS	14	-0.702625	-1.54851	0.0241287	0.29642	0.275832	3841	tags=64%, list=20%, signal=51%	CHRNA1/CHRNB4/CHRNA6/CHRNA7/CHRNB3/CHRNA9/CHRNG/CHRNA4/CHRNA2
WP_DISRUPTION_OF_POSTSYNAPTIC_SIGNALLING_BY_CNV	WP_DISRUPTION_OF_POSTSYNAPTIC_SIGNALLING_BY_CNV	33	-0.59115	-1.51945	0.0245399	0.299918	0.279086	2722	tags=36%, list=14%, signal=31%	GRIN2B/CAMK2D/GRIN1/CAMK2A/DLGAP1/DLG2/NRXN1/RYR2/RPH3A/NLGN1/GRIN2A/GRM1
