# Supplementary material for: SLC2A1 is a Diagnostic Biomarker Involved in Immune Infiltration of Colorectal Cancer and Associated With m6A Modification and ceRNA
Source: Front Cell Dev Biol. 2022 Mar 24;10:853596. doi: 10.3389/fcell.2022.853596 (PMC8987357; doi:10.3389/fcell.2022.853596)
Supplement: Supplementary file 3 [file Table1.XLSX]

## Sheet: Sheet1
Supplementary Table 1. SLC2A1 co-expressed genes
gene_name	gene_id	gene_biotype	cor_pearson	p_pearson
EPHA2	ENSG00000142627	protein_coding	0.538478	6.35691e-50
KRT80	ENSG00000167767	protein_coding	0.538187	7.33247e-50
KRT19	ENSG00000171345	protein_coding	0.528008	9.93125e-48
GJB3	ENSG00000188910	protein_coding	0.498056	7.35785e-42
KRT17	ENSG00000128422	protein_coding	0.492298	8.51095e-41
PKM	ENSG00000067225	protein_coding	0.475659	7.77702e-38
CRYBG2	ENSG00000176092	protein_coding	0.474772	1.10712e-37
GJB4	ENSG00000189433	protein_coding	0.474597	1.18669e-37
ELOVL1	ENSG00000066322	protein_coding	0.459298	4.44481e-35
LAMB3	ENSG00000196878	protein_coding	0.449848	1.49109e-33
EPS8L1	ENSG00000131037	protein_coding	0.448564	2.3834e-33
PPP1R13L	ENSG00000104881	protein_coding	0.447693	3.2716e-33
NECTIN2	ENSG00000130202	protein_coding	0.446253	5.51478e-33
PPL	ENSG00000118898	protein_coding	0.445518	7.19132e-33
LYPD3	ENSG00000124466	protein_coding	0.441826	2.70176e-32
KRT8	ENSG00000170421	protein_coding	0.437965	1.05989e-31
KLK6	ENSG00000167755	protein_coding	0.436127	2.01939e-31
MDFI	ENSG00000112559	protein_coding	0.434622	3.41336e-31
BMP4	ENSG00000125378	protein_coding	0.434069	4.13632e-31
UNC13D	ENSG00000092929	protein_coding	0.431963	8.57386e-31
ITGA3	ENSG00000005884	protein_coding	0.429571	1.94917e-30
PPARD	ENSG00000112033	protein_coding	0.425283	8.36329e-30
SEMA4B	ENSG00000185033	protein_coding	0.423353	1.59971e-29
JUP	ENSG00000173801	protein_coding	0.420856	3.68035e-29
SLC16A3	ENSG00000141526	protein_coding	0.420401	4.27971e-29
LRRC8A	ENSG00000136802	protein_coding	0.418375	8.36245e-29
WNT10A	ENSG00000135925	protein_coding	0.417568	1.09039e-28
MSLN	ENSG00000102854	protein_coding	0.414538	2.93606e-28
AP2A1	ENSG00000196961	protein_coding	0.412034	6.60582e-28
TNFRSF12A	ENSG00000006327	protein_coding	0.410961	9.33202e-28
GSTP1	ENSG00000084207	protein_coding	0.406702	3.63142e-27
ACTN4	ENSG00000130402	protein_coding	0.40484	6.53704e-27
KRT16	ENSG00000186832	protein_coding	0.404499	7.27739e-27
SFTA2	ENSG00000196260	protein_coding	0.404349	7.62908e-27
ITGB4	ENSG00000132470	protein_coding	0.403853	8.91309e-27
SLC1A5	ENSG00000105281	protein_coding	0.40293	1.19008e-26
EHD1	ENSG00000110047	protein_coding	0.400819	2.29792e-26
CAPN1	ENSG00000014216	protein_coding	0.400372	2.63967e-26
RHOF	ENSG00000139725	protein_coding	0.400149	2.8278e-26
DEDD2	ENSG00000160570	protein_coding	0.399146	3.85618e-26
G6PD	ENSG00000160211	protein_coding	0.398871	4.1982e-26
ALDOA	ENSG00000149925	protein_coding	0.398569	4.60774e-26
PLK3	ENSG00000173846	protein_coding	0.398045	5.41487e-26
S100A3	ENSG00000188015	protein_coding	0.397514	6.37368e-26
UNC93B1	ENSG00000110057	protein_coding	0.397461	6.47801e-26
CDA	ENSG00000158825	protein_coding	0.396175	9.60569e-26
TRAF7	ENSG00000131653	protein_coding	0.394592	1.55611e-25
BCAR1	ENSG00000050820	protein_coding	0.394447	1.62628e-25
MELTF	ENSG00000163975	protein_coding	0.393421	2.21958e-25
C6orf132	ENSG00000188112	protein_coding	0.393365	2.25776e-25
TINAGL1	ENSG00000142910	protein_coding	0.393213	2.36382e-25
AGRN	ENSG00000188157	protein_coding	0.393127	2.42647e-25
SPINT1	ENSG00000166145	protein_coding	0.391797	3.62428e-25
CLIC3	ENSG00000169583	protein_coding	0.391587	3.86085e-25
GAST	ENSG00000184502	protein_coding	0.39133	4.1707e-25
IER5L	ENSG00000188483	protein_coding	0.390907	4.73505e-25
PLIN3	ENSG00000105355	protein_coding	0.39082	4.86012e-25
CHPF	ENSG00000123989	protein_coding	0.390452	5.42731e-25
MAP7D1	ENSG00000116871	protein_coding	0.390399	5.51497e-25
POR	ENSG00000127948	protein_coding	0.390189	5.8735e-25
ZNF668	ENSG00000167394	protein_coding	0.390148	5.94562e-25
C16orf74	ENSG00000154102	protein_coding	0.389847	6.50464e-25
UBTD1	ENSG00000165886	protein_coding	0.389459	7.3048e-25
MBOAT7	ENSG00000125505	protein_coding	0.386956	1.53748e-24
KLK10	ENSG00000129451	protein_coding	0.386838	1.59247e-24
RHBDF2	ENSG00000129667	protein_coding	0.386181	1.93388e-24
MALL	ENSG00000144063	protein_coding	0.384756	2.94201e-24
PITPNM1	ENSG00000110697	protein_coding	0.384219	3.44485e-24
FOSL1	ENSG00000175592	protein_coding	0.384164	3.5008e-24
TUBB3	ENSG00000258947	protein_coding	0.383961	3.71532e-24
SEMA7A	ENSG00000138623	protein_coding	0.383534	4.2096e-24
SEPTIN9	ENSG00000184640	protein_coding	0.38353	4.21558e-24
PLAUR	ENSG00000011422	protein_coding	0.383495	4.25887e-24
LRP5	ENSG00000162337	protein_coding	0.383146	4.71611e-24
TNFAIP1	ENSG00000109079	protein_coding	0.382999	4.9229e-24
L1CAM	ENSG00000198910	protein_coding	0.382791	5.23173e-24
ANXA2	ENSG00000182718	protein_coding	0.382356	5.93945e-24
RIPK4	ENSG00000183421	protein_coding	0.380724	9.5419e-24
DSG3	ENSG00000134757	protein_coding	0.380698	9.61378e-24
FSTL3	ENSG00000070404	protein_coding	0.380468	1.02771e-23
PLCD3	ENSG00000161714	protein_coding	0.379892	1.21403e-23
SYNGR2	ENSG00000108639	protein_coding	0.379812	1.24245e-23
SLC3A2	ENSG00000168003	protein_coding	0.379621	1.31268e-23
IGFL1	ENSG00000188293	protein_coding	0.377782	2.22827e-23
GNB1	ENSG00000078369	protein_coding	0.377745	2.25195e-23
BAMBI	ENSG00000095739	protein_coding	0.377623	2.33238e-23
UBC	ENSG00000150991	protein_coding	0.376777	2.97137e-23
PSMD2	ENSG00000175166	protein_coding	0.376513	3.2045e-23
CDKN1C	ENSG00000129757	protein_coding	0.37581	3.91613e-23
TMBIM1	ENSG00000135926	protein_coding	0.375366	4.44357e-23
ACTG1	ENSG00000184009	protein_coding	0.375175	4.69162e-23
EZR	ENSG00000092820	protein_coding	0.37494	5.01531e-23
ARHGAP23	ENSG00000275832	protein_coding	0.374112	6.3431e-23
ATXN7L3	ENSG00000087152	protein_coding	0.373804	6.92112e-23
PLEC	ENSG00000178209	protein_coding	0.373758	7.01007e-23
ERF	ENSG00000105722	protein_coding	0.373087	8.47294e-23
BCL2L1	ENSG00000171552	protein_coding	0.372614	9.68258e-23
CLCF1	ENSG00000175505	protein_coding	0.372468	1.00883e-22
DDR1	ENSG00000204580	protein_coding	0.372119	1.11299e-22
NKD2	ENSG00000145506	protein_coding	0.371756	1.23256e-22
NIBAN2	ENSG00000136830	protein_coding	0.371285	1.40678e-22
MED15	ENSG00000099917	protein_coding	0.370841	1.59327e-22
ATG101	ENSG00000123395	protein_coding	0.370787	1.61746e-22
PLAAT3	ENSG00000176485	protein_coding	0.370112	1.95333e-22
DUSP14	ENSG00000276023	protein_coding	0.370007	2.01124e-22
ABTB2	ENSG00000166016	protein_coding	0.369149	2.55498e-22
PGK1	ENSG00000102144	protein_coding	0.368367	3.17488e-22
ACOT7	ENSG00000097021	protein_coding	0.368335	3.20388e-22
SERTAD1	ENSG00000197019	protein_coding	0.368263	3.26825e-22
OTUB1	ENSG00000167770	protein_coding	0.368163	3.35973e-22
LSR	ENSG00000105699	protein_coding	0.368062	3.45596e-22
HGS	ENSG00000185359	protein_coding	0.367602	3.92523e-22
PHLDA2	ENSG00000181649	protein_coding	0.367247	4.33029e-22
SIRT7	ENSG00000187531	protein_coding	0.366821	4.87088e-22
RRAS	ENSG00000126458	protein_coding	0.366434	5.41934e-22
EHD4	ENSG00000103966	protein_coding	0.366242	5.71414e-22
TSPAN14	ENSG00000108219	protein_coding	0.365899	6.28075e-22
CLPTM1	ENSG00000104853	protein_coding	0.365371	7.26232e-22
MTCH1	ENSG00000137409	protein_coding	0.365294	7.41608e-22
ACTB	ENSG00000075624	protein_coding	0.365236	7.53574e-22
PPP5C	ENSG00000011485	protein_coding	0.364433	9.3924e-22
RNF121	ENSG00000137522	protein_coding	0.364109	1.02606e-21
FGFRL1	ENSG00000127418	protein_coding	0.36326	1.29376e-21
CD276	ENSG00000103855	protein_coding	0.362783	1.47335e-21
CST6	ENSG00000175315	protein_coding	0.362384	1.64211e-21
DDOST	ENSG00000244038	protein_coding	0.362199	1.72694e-21
FADD	ENSG00000168040	protein_coding	0.361527	2.07208e-21
UBL4A	ENSG00000102178	protein_coding	0.361383	2.15464e-21
UPK2	ENSG00000110375	protein_coding	0.361132	2.30623e-21
BAIAP2	ENSG00000175866	protein_coding	0.360971	2.40875e-21
PRMT1	ENSG00000126457	protein_coding	0.360772	2.54179e-21
TRIM28	ENSG00000130726	protein_coding	0.360203	2.96399e-21
VASP	ENSG00000125753	protein_coding	0.359114	3.97326e-21
KRT18	ENSG00000111057	protein_coding	0.358953	4.14951e-21
CARM1	ENSG00000142453	protein_coding	0.358236	5.02853e-21
S100A4	ENSG00000196154	protein_coding	0.358143	5.15485e-21
SEMA3B	ENSG00000012171	protein_coding	0.358115	5.19409e-21
FRMD8	ENSG00000126391	protein_coding	0.357916	5.47816e-21
TMC6	ENSG00000141524	protein_coding	0.357788	5.66937e-21
KRT6A	ENSG00000205420	protein_coding	0.357752	5.72415e-21
PPP6R1	ENSG00000105063	protein_coding	0.357241	6.56075e-21
SCARB1	ENSG00000073060	protein_coding	0.35718	6.66881e-21
FURIN	ENSG00000140564	protein_coding	0.356529	7.93258e-21
TWF2	ENSG00000247596	protein_coding	0.355663	9.98356e-21
BCL9L	ENSG00000186174	protein_coding	0.3553	1.09934e-20
SLC52A2	ENSG00000185803	protein_coding	0.355158	1.14165e-20
SLC4A2	ENSG00000164889	protein_coding	0.354507	1.35612e-20
PGAP6	ENSG00000129925	protein_coding	0.354207	1.46808e-20
RPS6KA4	ENSG00000162302	protein_coding	0.354165	1.48442e-20
PCBP1	ENSG00000169564	protein_coding	0.353763	1.65034e-20
TSKU	ENSG00000182704	protein_coding	0.352879	2.08273e-20
TNK2	ENSG00000061938	protein_coding	0.352182	2.50031e-20
RTKN	ENSG00000114993	protein_coding	0.352026	2.60487e-20
PERP	ENSG00000112378	protein_coding	0.351689	2.84529e-20
HKDC1	ENSG00000156510	protein_coding	0.350598	3.78319e-20
KLHL21	ENSG00000162413	protein_coding	0.350559	3.82134e-20
DVL1	ENSG00000107404	protein_coding	0.350413	3.96973e-20
PSMD3	ENSG00000108344	protein_coding	0.350213	4.18143e-20
DMWD	ENSG00000185800	protein_coding	0.350208	4.18713e-20
PKP3	ENSG00000184363	protein_coding	0.349714	4.76163e-20
HAP1	ENSG00000173805	protein_coding	0.349493	5.04223e-20
LMNA	ENSG00000160789	protein_coding	0.349253	5.36681e-20
VWA1	ENSG00000179403	protein_coding	0.349134	5.5344e-20
TICAM1	ENSG00000127666	protein_coding	0.349096	5.5894e-20
RAET1L	ENSG00000155918	protein_coding	0.348998	5.7338e-20
ITPKC	ENSG00000086544	protein_coding	0.348554	6.43241e-20
RHOD	ENSG00000173156	protein_coding	0.348547	6.4428e-20
SERPINH1	ENSG00000149257	protein_coding	0.348511	6.50422e-20
RCE1	ENSG00000173653	protein_coding	0.348229	6.99492e-20
ACAA1	ENSG00000060971	protein_coding	0.348008	7.40643e-20
RAB35	ENSG00000111737	protein_coding	0.347771	7.87319e-20
ZBTB45	ENSG00000119574	protein_coding	0.347195	9.13427e-20
PUF60	ENSG00000179950	protein_coding	0.347133	9.28122e-20
PLEKHN1	ENSG00000187583	protein_coding	0.346814	1.0074e-19
TNFRSF21	ENSG00000146072	protein_coding	0.346685	1.04141e-19
LRRC42	ENSG00000116212	protein_coding	0.346584	1.06871e-19
DDIT4	ENSG00000168209	protein_coding	0.346543	1.08014e-19
DPP3	ENSG00000254986	protein_coding	0.346516	1.08773e-19
FSCN1	ENSG00000075618	protein_coding	0.346404	1.1192e-19
EFTUD2	ENSG00000108883	protein_coding	0.346001	1.24139e-19
PPP2R1A	ENSG00000105568	protein_coding	0.345993	1.24387e-19
LAMA3	ENSG00000053747	protein_coding	0.345713	1.33614e-19
HMGA1	ENSG00000137309	protein_coding	0.345449	1.42972e-19
TRIM29	ENSG00000137699	protein_coding	0.345277	1.49419e-19
SLC10A3	ENSG00000126903	protein_coding	0.344927	1.63362e-19
NOTUM	ENSG00000185269	protein_coding	0.344896	1.64662e-19
AGPAT2	ENSG00000169692	protein_coding	0.344846	1.66799e-19
KCTD11	ENSG00000213859	protein_coding	0.344821	1.67848e-19
S100A16	ENSG00000188643	protein_coding	0.3448	1.68777e-19
HYAL2	ENSG00000068001	protein_coding	0.344631	1.76201e-19
EPHA1	ENSG00000146904	protein_coding	0.344145	1.99407e-19
PPP4C	ENSG00000149923	protein_coding	0.344077	2.02919e-19
CDC42EP4	ENSG00000179604	protein_coding	0.343896	2.125e-19
TBL3	ENSG00000183751	protein_coding	0.343547	2.32202e-19
NDRG1	ENSG00000104419	protein_coding	0.343432	2.39073e-19
ARF1	ENSG00000143761	protein_coding	0.343425	2.39508e-19
PDLIM7	ENSG00000196923	protein_coding	0.343287	2.4804e-19
CDH3	ENSG00000062038	protein_coding	0.343175	2.55221e-19
KRT15	ENSG00000171346	protein_coding	0.343123	2.58585e-19
RHOG	ENSG00000177105	protein_coding	0.343058	2.62868e-19
AP2M1	ENSG00000161203	protein_coding	0.342992	2.67285e-19
NPLOC4	ENSG00000182446	protein_coding	0.342402	3.1037e-19
KLK7	ENSG00000169035	protein_coding	0.34229	3.19313e-19
SLC7A5	ENSG00000103257	protein_coding	0.342	3.43591e-19
DHX16	ENSG00000204560	protein_coding	0.341466	3.93151e-19
HPS6	ENSG00000166189	protein_coding	0.341367	4.0311e-19
RHBDD2	ENSG00000005486	protein_coding	0.341183	4.22256e-19
IGSF3	ENSG00000143061	protein_coding	0.341007	4.41385e-19
DNASE1L1	ENSG00000013563	protein_coding	0.340966	4.45972e-19
C15orf39	ENSG00000167173	protein_coding	0.340374	5.1755e-19
ZNF710	ENSG00000140548	protein_coding	0.340105	5.53715e-19
PHC2	ENSG00000134686	protein_coding	0.340083	5.56741e-19
ECM1	ENSG00000143369	protein_coding	0.33952	6.41213e-19
EFNB1	ENSG00000090776	protein_coding	0.339174	6.99156e-19
STRN4	ENSG00000090372	protein_coding	0.339046	7.21821e-19
GNAI2	ENSG00000114353	protein_coding	0.338652	7.96653e-19
SPNS2	ENSG00000183018	protein_coding	0.338595	8.08057e-19
SCAF1	ENSG00000126461	protein_coding	0.338486	8.30172e-19
INTS5	ENSG00000185085	protein_coding	0.338207	8.90012e-19
SLC35E4	ENSG00000100036	protein_coding	0.337872	9.67488e-19
CCDC71	ENSG00000177352	protein_coding	0.337872	9.6762e-19
SRSF9	ENSG00000111786	protein_coding	0.337517	1.05671e-18
AMIGO2	ENSG00000139211	protein_coding	0.33722	1.13765e-18
VPS18	ENSG00000104142	protein_coding	0.3369	1.23181e-18
SPINT2	ENSG00000167642	protein_coding	0.336848	1.24793e-18
WFS1	ENSG00000109501	protein_coding	0.336797	1.26359e-18
RHBDF1	ENSG00000007384	protein_coding	0.336625	1.3188e-18
UBE2M	ENSG00000130725	protein_coding	0.336602	1.32638e-18
KLK8	ENSG00000129455	protein_coding	0.336378	1.40184e-18
ENO1	ENSG00000074800	protein_coding	0.336187	1.46956e-18
PLXNB2	ENSG00000196576	protein_coding	0.335835	1.60331e-18
MRPL10	ENSG00000159111	protein_coding	0.335752	1.63675e-18
SFN	ENSG00000175793	protein_coding	0.335657	1.67556e-18
CNP	ENSG00000173786	protein_coding	0.335506	1.73894e-18
ZFAND3	ENSG00000156639	protein_coding	0.33527	1.84311e-18
PSMD8	ENSG00000099341	protein_coding	0.335073	1.93501e-18
CLDN4	ENSG00000189143	protein_coding	0.334942	1.99829e-18
STUB1	ENSG00000103266	protein_coding	0.334712	2.11454e-18
KIFC3	ENSG00000140859	protein_coding	0.334623	2.16169e-18
PRAG1	ENSG00000275342	protein_coding	0.334105	2.45521e-18
TUBA1C	ENSG00000167553	protein_coding	0.333597	2.78092e-18
CSNK1D	ENSG00000141551	protein_coding	0.333513	2.83851e-18
A4GALT	ENSG00000128274	protein_coding	0.33348	2.86139e-18
AP1M1	ENSG00000072958	protein_coding	0.332667	3.49076e-18
SULT2B1	ENSG00000088002	protein_coding	0.332648	3.50751e-18
PRICKLE3	ENSG00000012211	protein_coding	0.332394	3.73123e-18
EMP1	ENSG00000134531	protein_coding	0.332358	3.76495e-18
NSDHL	ENSG00000147383	protein_coding	0.332095	4.01418e-18
CDC34	ENSG00000099804	protein_coding	0.332024	4.08377e-18
FAM83H	ENSG00000180921	protein_coding	0.331994	4.11368e-18
LRWD1	ENSG00000161036	protein_coding	0.331598	4.52998e-18
MARS1	ENSG00000166986	protein_coding	0.331377	4.7807e-18
SURF4	ENSG00000148248	protein_coding	0.331273	4.90208e-18
MIF	ENSG00000240972	protein_coding	0.331005	5.2319e-18
TGFA	ENSG00000163235	protein_coding	0.330955	5.29596e-18
NTSR1	ENSG00000101188	protein_coding	0.330823	5.46813e-18
CHMP1A	ENSG00000131165	protein_coding	0.330754	5.5601e-18
XPO6	ENSG00000169180	protein_coding	0.330724	5.60076e-18
EIF4A3	ENSG00000141543	protein_coding	0.330281	6.23534e-18
RAB20	ENSG00000139832	protein_coding	0.330242	6.29467e-18
NCOR2	ENSG00000196498	protein_coding	0.330093	6.52694e-18
ABCF2	ENSG00000033050	protein_coding	0.33003	6.62691e-18
PPP1CA	ENSG00000172531	protein_coding	0.329724	7.13522e-18
MAP3K11	ENSG00000173327	protein_coding	0.329609	7.33679e-18
GNB1L	ENSG00000185838	protein_coding	0.329467	7.59113e-18
CYFIP1	ENSG00000273749	protein_coding	0.329398	7.71895e-18
PIEZO1	ENSG00000103335	protein_coding	0.329258	7.98411e-18
CYB5R3	ENSG00000100243	protein_coding	0.329067	8.3615e-18
ELF4	ENSG00000102034	protein_coding	0.328784	8.94945e-18
BCKDK	ENSG00000103507	protein_coding	0.328718	9.09427e-18
PLOD1	ENSG00000083444	protein_coding	0.328656	9.22953e-18
DMAC2	ENSG00000105341	protein_coding	0.32839	9.84129e-18
GIPC1	ENSG00000123159	protein_coding	0.328364	9.90169e-18
NKIRAS2	ENSG00000168256	protein_coding	0.328354	9.92538e-18
MCRS1	ENSG00000187778	protein_coding	0.328329	9.985e-18
TRIP10	ENSG00000125733	protein_coding	0.328249	1.01793e-17
CDCA4	ENSG00000170779	protein_coding	0.327963	1.09029e-17
SLC35F6	ENSG00000213699	protein_coding	0.327609	1.18703e-17
LAMC2	ENSG00000058085	protein_coding	0.327579	1.1955e-17
TRAF4	ENSG00000076604	protein_coding	0.327148	1.32536e-17
UBA1	ENSG00000130985	protein_coding	0.327069	1.3506e-17
ATG2A	ENSG00000110046	protein_coding	0.327007	1.37104e-17
ZFPM1	ENSG00000179588	protein_coding	0.326934	1.39513e-17
SLC35A2	ENSG00000102100	protein_coding	0.326859	1.42022e-17
SLC12A4	ENSG00000124067	protein_coding	0.326836	1.42827e-17
LIF	ENSG00000128342	protein_coding	0.326476	1.55631e-17
WRNIP1	ENSG00000124535	protein_coding	0.326082	1.70984e-17
RHOB	ENSG00000143878	protein_coding	0.325589	1.92257e-17
SLC39A1	ENSG00000143570	protein_coding	0.325437	1.99336e-17
NRBP1	ENSG00000115216	protein_coding	0.325394	2.01391e-17
MGRN1	ENSG00000102858	protein_coding	0.325263	2.0775e-17
ARPC1B	ENSG00000130429	protein_coding	0.325197	2.11038e-17
CAPG	ENSG00000042493	protein_coding	0.324447	2.52125e-17
KBTBD4	ENSG00000123444	protein_coding	0.324304	2.60815e-17
ZYX	ENSG00000159840	protein_coding	0.324213	2.66481e-17
SHKBP1	ENSG00000160410	protein_coding	0.324074	2.75422e-17
BCAP31	ENSG00000185825	protein_coding	0.3237	3.00868e-17
GNB2	ENSG00000172354	protein_coding	0.323583	3.09332e-17
LRP10	ENSG00000197324	protein_coding	0.323417	3.21685e-17
ATG9A	ENSG00000198925	protein_coding	0.323131	3.44091e-17
CIAO2B	ENSG00000166595	protein_coding	0.32294	3.59982e-17
UNC45A	ENSG00000140553	protein_coding	0.322865	3.66379e-17
NARF	ENSG00000141562	protein_coding	0.322687	3.82026e-17
YIF1B	ENSG00000167645	protein_coding	0.322563	3.93381e-17
MISP	ENSG00000099812	protein_coding	0.32244	4.04929e-17
RAB5C	ENSG00000108774	protein_coding	0.321826	4.6768e-17
FKRP	ENSG00000181027	protein_coding	0.321675	4.84615e-17
GUK1	ENSG00000143774	protein_coding	0.321199	5.4168e-17
CDKN2A	ENSG00000147889	protein_coding	0.321173	5.45083e-17
VARS1	ENSG00000204394	protein_coding	0.320671	6.12913e-17
CORO1B	ENSG00000172725	protein_coding	0.320633	6.18394e-17
TM4SF1	ENSG00000169908	protein_coding	0.320541	6.31804e-17
GRWD1	ENSG00000105447	protein_coding	0.320442	6.46529e-17
ADAMTSL5	ENSG00000185761	protein_coding	0.320106	6.9928e-17
SEC24C	ENSG00000176986	protein_coding	0.320091	7.01676e-17
TLE3	ENSG00000140332	protein_coding	0.32004	7.10105e-17
P3H4	ENSG00000141696	protein_coding	0.31993	7.28555e-17
TMEM222	ENSG00000186501	protein_coding	0.319851	7.42069e-17
U2AF2	ENSG00000063244	protein_coding	0.319648	7.78043e-17
ABCF1	ENSG00000204574	protein_coding	0.319495	8.06162e-17
RPS6KB2	ENSG00000175634	protein_coding	0.319463	8.12185e-17
CDC20	ENSG00000117399	protein_coding	0.318913	9.22786e-17
CACNA2D4	ENSG00000151062	protein_coding	0.318885	9.28745e-17
THEM6	ENSG00000130193	protein_coding	0.31886	9.34328e-17
NR1H2	ENSG00000131408	protein_coding	0.31875	9.58478e-17
ARHGAP27	ENSG00000159314	protein_coding	0.318643	9.82456e-17
PEX14	ENSG00000142655	protein_coding	0.318598	9.92763e-17
CDK2AP2	ENSG00000167797	protein_coding	0.318561	1.00122e-16
C6orf15	ENSG00000204542	protein_coding	0.318463	1.02431e-16
SBNO2	ENSG00000064932	protein_coding	0.318303	1.06298e-16
FASN	ENSG00000169710	protein_coding	0.318238	1.07897e-16
B4GALT2	ENSG00000117411	protein_coding	0.318145	1.10262e-16
PRKD2	ENSG00000105287	protein_coding	0.31812	1.10906e-16
PLK1	ENSG00000166851	protein_coding	0.317738	1.2114e-16
ARPC2	ENSG00000163466	protein_coding	0.317736	1.212e-16
DHX30	ENSG00000132153	protein_coding	0.31763	1.24189e-16
FAAP100	ENSG00000185504	protein_coding	0.317594	1.25219e-16
ZNF628	ENSG00000197483	protein_coding	0.31741	1.30668e-16
CXXC5	ENSG00000171604	protein_coding	0.317278	1.34711e-16
ZBTB7B	ENSG00000160685	protein_coding	0.317276	1.34756e-16
TFE3	ENSG00000068323	protein_coding	0.317186	1.37594e-16
FGF19	ENSG00000162344	protein_coding	0.31704	1.42291e-16
AIP	ENSG00000110711	protein_coding	0.316986	1.44081e-16
FHL3	ENSG00000183386	protein_coding	0.316647	1.55762e-16
SPON2	ENSG00000159674	protein_coding	0.316539	1.59711e-16
AHNAK2	ENSG00000185567	protein_coding	0.31648	1.61868e-16
EOLA2	ENSG00000197021	protein_coding	0.316198	1.72717e-16
SNX17	ENSG00000115234	protein_coding	0.316184	1.73279e-16
NAB2	ENSG00000166886	protein_coding	0.315951	1.82793e-16
YDJC	ENSG00000161179	protein_coding	0.315918	1.84181e-16
BAG6	ENSG00000204463	protein_coding	0.315887	1.85502e-16
STARD3	ENSG00000131748	protein_coding	0.31581	1.88783e-16
TMEM53	ENSG00000126106	protein_coding	0.315739	1.91888e-16
C1orf122	ENSG00000197982	protein_coding	0.315518	2.01877e-16
RFX1	ENSG00000132005	protein_coding	0.31549	2.03179e-16
STK25	ENSG00000115694	protein_coding	0.315425	2.06202e-16
ABCD1	ENSG00000101986	protein_coding	0.31542	2.06434e-16
MED8	ENSG00000159479	protein_coding	0.315415	2.06705e-16
CLK3	ENSG00000179335	protein_coding	0.315388	2.07954e-16
JUNB	ENSG00000171223	protein_coding	0.315325	2.10991e-16
GORASP2	ENSG00000115806	protein_coding	0.315287	2.12817e-16
DPH2	ENSG00000132768	protein_coding	0.315224	2.15915e-16
IRAK1	ENSG00000184216	protein_coding	0.315014	2.26548e-16
NCDN	ENSG00000020129	protein_coding	0.315	2.27268e-16
COMT	ENSG00000093010	protein_coding	0.314858	2.34769e-16
IDH3G	ENSG00000067829	protein_coding	0.314713	2.42684e-16
USP11	ENSG00000102226	protein_coding	0.314578	2.50263e-16
KDF1	ENSG00000175707	protein_coding	0.314455	2.57395e-16
ZNF341	ENSG00000131061	protein_coding	0.314436	2.58506e-16
ABCB8	ENSG00000197150	protein_coding	0.3144	2.60678e-16
PAK4	ENSG00000130669	protein_coding	0.314348	2.63739e-16
AP1B1	ENSG00000100280	protein_coding	0.314248	2.6982e-16
RELA	ENSG00000173039	protein_coding	0.314243	2.70127e-16
THAP11	ENSG00000168286	protein_coding	0.314165	2.74983e-16
SH3GL1	ENSG00000141985	protein_coding	0.314096	2.79337e-16
TTYH3	ENSG00000136295	protein_coding	0.313853	2.95247e-16
PCNX3	ENSG00000197136	protein_coding	0.313786	2.99823e-16
SLC16A5	ENSG00000170190	protein_coding	0.313688	3.06557e-16
RPN1	ENSG00000163902	protein_coding	0.313674	3.0756e-16
SRPRA	ENSG00000182934	protein_coding	0.313669	3.07908e-16
COASY	ENSG00000068120	protein_coding	0.313524	3.18226e-16
BCL2L12	ENSG00000126453	protein_coding	0.313359	3.30388e-16
YIF1A	ENSG00000174851	protein_coding	0.313301	3.34762e-16
ATG4B	ENSG00000168397	protein_coding	0.313291	3.35518e-16
CD151	ENSG00000177697	protein_coding	0.313218	3.41112e-16
NAXD	ENSG00000213995	protein_coding	0.313103	3.50131e-16
TBC1D22A	ENSG00000054611	protein_coding	0.313081	3.51894e-16
TNIP2	ENSG00000168884	protein_coding	0.31275	3.79349e-16
EMC6	ENSG00000127774	protein_coding	0.31272	3.81944e-16
MAP1S	ENSG00000130479	protein_coding	0.312702	3.83499e-16
ULK1	ENSG00000177169	protein_coding	0.312699	3.83736e-16
RIC8A	ENSG00000177963	protein_coding	0.312589	3.93424e-16
GPS1	ENSG00000169727	protein_coding	0.312323	4.17825e-16
SMOX	ENSG00000088826	protein_coding	0.312007	4.48791e-16
SNAP47	ENSG00000143740	protein_coding	0.311935	4.56175e-16
CLTB	ENSG00000175416	protein_coding	0.311918	4.57917e-16
HPCAL1	ENSG00000115756	protein_coding	0.311889	4.60903e-16
LLGL2	ENSG00000073350	protein_coding	0.311591	4.93019e-16
CDR2L	ENSG00000109089	protein_coding	0.31156	4.96518e-16
ACTN1	ENSG00000072110	protein_coding	0.311427	5.11589e-16
DCAF15	ENSG00000132017	protein_coding	0.311162	5.43133e-16
TEAD3	ENSG00000007866	protein_coding	0.3111	5.50728e-16
ACLY	ENSG00000131473	protein_coding	0.310784	5.91397e-16
SCYL1	ENSG00000142186	protein_coding	0.310633	6.11782e-16
CHAC1	ENSG00000128965	protein_coding	0.310617	6.13957e-16
TMED1	ENSG00000099203	protein_coding	0.310555	6.2257e-16
MYH14	ENSG00000105357	protein_coding	0.310529	6.26301e-16
TMEM185B	ENSG00000226479	protein_coding	0.310445	6.38151e-16
PCDH1	ENSG00000156453	protein_coding	0.310195	6.75074e-16
AJUBA	ENSG00000129474	protein_coding	0.310105	6.8884e-16
MICA	ENSG00000204520	protein_coding	0.310008	7.04076e-16
ACTR1A	ENSG00000138107	protein_coding	0.309994	7.06294e-16
GRN	ENSG00000030582	protein_coding	0.309989	7.07054e-16
KAT5	ENSG00000172977	protein_coding	0.309904	7.20694e-16
MRTFA	ENSG00000196588	protein_coding	0.309731	7.49057e-16
AKT2	ENSG00000105221	protein_coding	0.30971	7.52664e-16
SH3D21	ENSG00000214193	protein_coding	0.309686	7.5666e-16
ARMC7	ENSG00000125449	protein_coding	0.309639	7.64765e-16
WDR24	ENSG00000127580	protein_coding	0.309637	7.65118e-16
UBAC2	ENSG00000134882	protein_coding	0.309295	8.25926e-16
RUVBL2	ENSG00000183207	protein_coding	0.309197	8.44227e-16
CNOT3	ENSG00000088038	protein_coding	0.309185	8.46488e-16
RELB	ENSG00000104856	protein_coding	0.309001	8.82064e-16
MRPL28	ENSG00000086504	protein_coding	0.308982	8.85821e-16
CAVIN3	ENSG00000170955	protein_coding	0.308936	8.94946e-16
DGKZ	ENSG00000149091	protein_coding	0.308848	9.12726e-16
SBF1	ENSG00000100241	protein_coding	0.308837	9.14957e-16
NAIF1	ENSG00000171169	protein_coding	0.308611	9.62417e-16
NPC1	ENSG00000141458	protein_coding	0.30844	9.99851e-16
AMPD2	ENSG00000116337	protein_coding	0.308283	1.03525e-15
DOK4	ENSG00000125170	protein_coding	0.308256	1.0416e-15
ZNF574	ENSG00000105732	protein_coding	0.308187	1.05786e-15
HSF1	ENSG00000185122	protein_coding	0.307991	1.10489e-15
DHCR7	ENSG00000172893	protein_coding	0.307913	1.12438e-15
PTPRF	ENSG00000142949	protein_coding	0.307766	1.16157e-15
PFKP	ENSG00000067057	protein_coding	0.307603	1.20449e-15
ITGB5	ENSG00000082781	protein_coding	0.307426	1.25284e-15
SLC39A13	ENSG00000165915	protein_coding	0.307392	1.26233e-15
PDGFB	ENSG00000100311	protein_coding	0.307118	1.34163e-15
SLC12A7	ENSG00000113504	protein_coding	0.307076	1.35397e-15
MFSD10	ENSG00000109736	protein_coding	0.307042	1.3644e-15
SAE1	ENSG00000142230	protein_coding	0.306916	1.40313e-15
COLGALT1	ENSG00000130309	protein_coding	0.306778	1.44665e-15
TARBP2	ENSG00000139546	protein_coding	0.306668	1.48231e-15
SMARCB1	ENSG00000099956	protein_coding	0.306532	1.52766e-15
C1orf116	ENSG00000182795	protein_coding	0.306263	1.62125e-15
KIAA2013	ENSG00000116685	protein_coding	0.306232	1.6323e-15
GDI1	ENSG00000203879	protein_coding	0.306103	1.67965e-15
PEX10	ENSG00000157911	protein_coding	0.306081	1.68779e-15
LLGL1	ENSG00000131899	protein_coding	0.305729	1.82424e-15
NAGS	ENSG00000161653	protein_coding	0.305681	1.84383e-15
LSM10	ENSG00000181817	protein_coding	0.305596	1.87878e-15
USP5	ENSG00000111667	protein_coding	0.305591	1.88072e-15
CLPTM1L	ENSG00000049656	protein_coding	0.305563	1.89245e-15
WNT11	ENSG00000085741	protein_coding	0.305533	1.90508e-15
GRINA	ENSG00000178719	protein_coding	0.305521	1.90993e-15
PDXP	ENSG00000241360	protein_coding	0.305506	1.91629e-15
CTTN	ENSG00000085733	protein_coding	0.305422	1.95208e-15
CYBC1	ENSG00000178927	protein_coding	0.305422	1.95219e-15
CCNQ	ENSG00000262919	protein_coding	0.305398	1.96238e-15
PDLIM2	ENSG00000120913	protein_coding	0.305289	2.01029e-15
EVA1B	ENSG00000142694	protein_coding	0.304792	2.24274e-15
MAZ	ENSG00000103495	protein_coding	0.304688	2.29426e-15
CD82	ENSG00000085117	protein_coding	0.304684	2.29666e-15
FTSJ1	ENSG00000068438	protein_coding	0.304439	2.42361e-15
ILRUN	ENSG00000196821	protein_coding	0.304379	2.45536e-15
SKIV2L	ENSG00000204351	protein_coding	0.304145	2.58483e-15
VPS37B	ENSG00000139722	protein_coding	0.304144	2.58563e-15
FOXQ1	ENSG00000164379	protein_coding	0.304011	2.66177e-15
AP2S1	ENSG00000042753	protein_coding	0.304005	2.66538e-15
TM7SF2	ENSG00000149809	protein_coding	0.303875	2.74289e-15
NTMT1	ENSG00000148335	protein_coding	0.30387	2.74531e-15
WDR1	ENSG00000071127	protein_coding	0.30381	2.78205e-15
SLC35B2	ENSG00000157593	protein_coding	0.303564	2.93605e-15
SNAI1	ENSG00000124216	protein_coding	0.303549	2.94572e-15
PPP1R37	ENSG00000104866	protein_coding	0.303468	2.99823e-15
TMEM179B	ENSG00000185475	protein_coding	0.3034	3.04339e-15
POLD1	ENSG00000062822	protein_coding	0.303331	3.08942e-15
RAET1G	ENSG00000203722	protein_coding	0.303087	3.25846e-15
MCM2	ENSG00000073111	protein_coding	0.302837	3.44159e-15
TLNRD1	ENSG00000140406	protein_coding	0.302827	3.44882e-15
NT5C	ENSG00000125458	protein_coding	0.302786	3.47988e-15
BYSL	ENSG00000112578	protein_coding	0.302639	3.59312e-15
ABT1	ENSG00000146109	protein_coding	0.302628	3.60174e-15
P2RY2	ENSG00000175591	protein_coding	0.302546	3.66702e-15
SEC61A1	ENSG00000058262	protein_coding	0.30246	3.7363e-15
TCF3	ENSG00000071564	protein_coding	0.302429	3.76191e-15
MLST8	ENSG00000167965	protein_coding	0.302391	3.79262e-15
SPATA2L	ENSG00000158792	protein_coding	0.302387	3.7966e-15
MFSD12	ENSG00000161091	protein_coding	0.302382	3.80023e-15
ANXA11	ENSG00000122359	protein_coding	0.302359	3.81935e-15
S100A11	ENSG00000163191	protein_coding	0.302164	3.98525e-15
TTC7A	ENSG00000068724	protein_coding	0.302088	4.05129e-15
NR1D1	ENSG00000126368	protein_coding	0.302018	4.11343e-15
TRAP1	ENSG00000126602	protein_coding	0.302007	4.12385e-15
CANT1	ENSG00000171302	protein_coding	0.301954	4.1715e-15
NINJ1	ENSG00000131669	protein_coding	0.301925	4.19775e-15
FLNA	ENSG00000196924	protein_coding	0.301909	4.21215e-15
DALRD3	ENSG00000178149	protein_coding	0.301833	4.28231e-15
SLC25A1	ENSG00000100075	protein_coding	0.301677	4.43003e-15
IPO13	ENSG00000117408	protein_coding	0.301667	4.43971e-15
CHPF2	ENSG00000033100	protein_coding	0.301264	4.84654e-15
CDKN1A	ENSG00000124762	protein_coding	0.301026	5.10245e-15
ID1	ENSG00000125968	protein_coding	0.301003	5.12817e-15
TAF6	ENSG00000106290	protein_coding	0.300798	5.36075e-15
ANGPTL4	ENSG00000167772	protein_coding	0.300719	5.45379e-15
ERCC1	ENSG00000012061	protein_coding	0.300719	5.45412e-15
STX1A	ENSG00000106089	protein_coding	0.30053	5.68084e-15
FBXL6	ENSG00000182325	protein_coding	0.300364	5.88869e-15
GNA12	ENSG00000146535	protein_coding	0.300311	5.95688e-15
PXN	ENSG00000089159	protein_coding	0.300123	6.20347e-15
PLEKHM2	ENSG00000116786	protein_coding	0.300077	6.26509e-15
DHX37	ENSG00000150990	protein_coding	0.300037	6.31999e-15
GPR108	ENSG00000125734	protein_coding	0.299802	6.64925e-15
RARA	ENSG00000131759	protein_coding	0.299783	6.67612e-15
TMEM101	ENSG00000091947	protein_coding	0.299536	7.04067e-15
SDF2L1	ENSG00000128228	protein_coding	0.299475	7.13497e-15
CBX4	ENSG00000141582	protein_coding	0.299408	7.23855e-15
LRRC61	ENSG00000127399	protein_coding	0.299341	7.34326e-15
PITX1	ENSG00000069011	protein_coding	0.299331	7.359e-15
CENPX	ENSG00000169689	protein_coding	0.299289	7.42608e-15
GAPDH	ENSG00000111640	protein_coding	0.299154	7.64489e-15
AKT1	ENSG00000142208	protein_coding	0.299094	7.74478e-15
TOE1	ENSG00000132773	protein_coding	0.29891	8.05712e-15
EFNB2	ENSG00000125266	protein_coding	0.298853	8.15538e-15
SFXN3	ENSG00000107819	protein_coding	0.298676	8.47268e-15
AEN	ENSG00000181026	protein_coding	0.29865	8.51962e-15
PTBP1	ENSG00000011304	protein_coding	0.298613	8.58755e-15
LAD1	ENSG00000159166	protein_coding	0.298581	8.6457e-15
POLR2G	ENSG00000168002	protein_coding	0.298493	8.81126e-15
ANAPC11	ENSG00000141552	protein_coding	0.298491	8.81438e-15
GPRC5A	ENSG00000013588	protein_coding	0.298365	9.0569e-15
SDF4	ENSG00000078808	protein_coding	0.298271	9.24135e-15
PGAM1	ENSG00000171314	protein_coding	0.29817	9.44393e-15
ATP13A2	ENSG00000159363	protein_coding	0.298001	9.79183e-15
NMT1	ENSG00000136448	protein_coding	0.297962	9.87355e-15
SYT8	ENSG00000149043	protein_coding	0.297626	1.061e-14
TPI1	ENSG00000111669	protein_coding	0.297534	1.08212e-14
TIMM29	ENSG00000142444	protein_coding	0.297512	1.08727e-14
FLII	ENSG00000177731	protein_coding	0.297431	1.10612e-14
CATSPER1	ENSG00000175294	protein_coding	0.297216	1.15806e-14
RPUSD1	ENSG00000007376	protein_coding	0.297207	1.16042e-14
SND1	ENSG00000197157	protein_coding	0.297081	1.19203e-14
TMEM184B	ENSG00000198792	protein_coding	0.297054	1.19885e-14
WDR54	ENSG00000005448	protein_coding	0.297027	1.20589e-14
SPRYD3	ENSG00000167778	protein_coding	0.296997	1.21361e-14
ZFPL1	ENSG00000162300	protein_coding	0.296855	1.25101e-14
TUBB	ENSG00000196230	protein_coding	0.296848	1.25263e-14
ADPRS	ENSG00000116863	protein_coding	0.296748	1.27985e-14
ADAM19	ENSG00000135074	protein_coding	0.29664	1.30956e-14
CD81	ENSG00000110651	protein_coding	0.296509	1.34665e-14
GPAA1	ENSG00000197858	protein_coding	0.296487	1.35304e-14
SSH3	ENSG00000172830	protein_coding	0.296326	1.40001e-14
PREB	ENSG00000138073	protein_coding	0.296295	1.40944e-14
PNPLA6	ENSG00000032444	protein_coding	0.296252	1.42244e-14
EFHD2	ENSG00000142634	protein_coding	0.296151	1.45335e-14
FKBP9	ENSG00000122642	protein_coding	0.296102	1.46855e-14
DDA1	ENSG00000130311	protein_coding	0.296093	1.47133e-14
KRT86	ENSG00000170442	protein_coding	0.295748	1.58315e-14
RNH1	ENSG00000023191	protein_coding	0.295726	1.5906e-14
MMP14	ENSG00000157227	protein_coding	0.29565	1.61649e-14
PLOD3	ENSG00000106397	protein_coding	0.295479	1.67612e-14
P3H1	ENSG00000117385	protein_coding	0.295463	1.68184e-14
SNX33	ENSG00000173548	protein_coding	0.295418	1.69782e-14
AGAP3	ENSG00000133612	protein_coding	0.295397	1.70551e-14
FZR1	ENSG00000105325	protein_coding	0.295222	1.77004e-14
C1QL1	ENSG00000131094	protein_coding	0.295137	1.80207e-14
LRRC41	ENSG00000132128	protein_coding	0.295113	1.8114e-14
MYD88	ENSG00000172936	protein_coding	0.295093	1.81901e-14
RAB1B	ENSG00000174903	protein_coding	0.295076	1.8254e-14
SDCBP2	ENSG00000125775	protein_coding	0.295016	1.84878e-14
RHOC	ENSG00000155366	protein_coding	0.294884	1.90141e-14
MARK2	ENSG00000072518	protein_coding	0.294822	1.92645e-14
TNFRSF1A	ENSG00000067182	protein_coding	0.294806	1.93294e-14
TBCB	ENSG00000105254	protein_coding	0.294635	2.00414e-14
GALNS	ENSG00000141012	protein_coding	0.294453	2.08263e-14
NPHP4	ENSG00000131697	protein_coding	0.294437	2.08954e-14
PLXNA1	ENSG00000114554	protein_coding	0.294398	2.10714e-14
GRK2	ENSG00000173020	protein_coding	0.294312	2.14565e-14
RANGAP1	ENSG00000100401	protein_coding	0.294083	2.25186e-14
BCL7B	ENSG00000106635	protein_coding	0.294072	2.257e-14
AMFR	ENSG00000159461	protein_coding	0.293949	2.31616e-14
PYCR1	ENSG00000183010	protein_coding	0.293854	2.36316e-14
SHISA5	ENSG00000164054	protein_coding	0.293809	2.38554e-14
MPG	ENSG00000103152	protein_coding	0.293741	2.42009e-14
POLRMT	ENSG00000099821	protein_coding	0.293665	2.45933e-14
INTS11	ENSG00000127054	protein_coding	0.293457	2.56943e-14
DNM1	ENSG00000106976	protein_coding	0.293451	2.5725e-14
KLK11	ENSG00000167757	protein_coding	0.29331	2.65012e-14
MIF4GD	ENSG00000125457	protein_coding	0.293273	2.67049e-14
RABAC1	ENSG00000105404	protein_coding	0.293178	2.72429e-14
PRSS22	ENSG00000005001	protein_coding	0.293125	2.75496e-14
CRABP2	ENSG00000143320	protein_coding	0.293	2.82811e-14
C11orf24	ENSG00000171067	protein_coding	0.292964	2.84965e-14
CTSZ	ENSG00000101160	protein_coding	0.292959	2.85275e-14
ERI3	ENSG00000117419	protein_coding	0.29294	2.86431e-14
NOC2L	ENSG00000188976	protein_coding	0.292848	2.92026e-14
DDB1	ENSG00000167986	protein_coding	0.292834	2.92841e-14
DNPEP	ENSG00000123992	protein_coding	0.292825	2.93428e-14
FOXK2	ENSG00000141568	protein_coding	0.292731	2.99292e-14
SLC25A25	ENSG00000148339	protein_coding	0.29249	3.14808e-14
EXOC3	ENSG00000180104	protein_coding	0.292403	3.20583e-14
ABCC3	ENSG00000108846	protein_coding	0.292338	3.2494e-14
S100A2	ENSG00000196754	protein_coding	0.292293	3.2803e-14
NUDT22	ENSG00000149761	protein_coding	0.292259	3.30397e-14
FBXL14	ENSG00000171823	protein_coding	0.292051	3.45079e-14
TPRA1	ENSG00000163870	protein_coding	0.29201	3.48066e-14
INAVA	ENSG00000163362	protein_coding	0.291979	3.50352e-14
PADI1	ENSG00000142623	protein_coding	0.291939	3.53273e-14
UBALD1	ENSG00000153443	protein_coding	0.291723	3.6961e-14
ZNF408	ENSG00000175213	protein_coding	0.291711	3.70515e-14
SCAP	ENSG00000114650	protein_coding	0.291635	3.76426e-14
TRABD	ENSG00000170638	protein_coding	0.291633	3.76589e-14
SPINDOC	ENSG00000168005	protein_coding	0.291626	3.77158e-14
ERCC2	ENSG00000104884	protein_coding	0.291574	3.81295e-14
CARD19	ENSG00000165233	protein_coding	0.291453	3.9102e-14
GJB5	ENSG00000189280	protein_coding	0.291381	3.96964e-14
PSMB3	ENSG00000277791	protein_coding	0.291362	3.98518e-14
ALDOC	ENSG00000109107	protein_coding	0.291351	3.9941e-14
DNAAF5	ENSG00000164818	protein_coding	0.291337	4.00654e-14
PRKCZ	ENSG00000067606	protein_coding	0.291291	4.04471e-14
KATNB1	ENSG00000140854	protein_coding	0.291251	4.07862e-14
VPS39	ENSG00000166887	protein_coding	0.291224	4.10174e-14
FPGS	ENSG00000136877	protein_coding	0.291209	4.11455e-14
LRRC20	ENSG00000172731	protein_coding	0.291182	4.13778e-14
SLC9A3R1	ENSG00000109062	protein_coding	0.29101	4.28893e-14
TMEM63B	ENSG00000137216	protein_coding	0.290938	4.35412e-14
GTPBP2	ENSG00000172432	protein_coding	0.290821	4.46145e-14
TUBG1	ENSG00000131462	protein_coding	0.290629	4.64266e-14
PSMC3	ENSG00000165916	protein_coding	0.290572	4.69868e-14
B3GALT6	ENSG00000176022	protein_coding	0.290313	4.95825e-14
AATK	ENSG00000181409	protein_coding	0.290226	5.04921e-14
TXNDC5	ENSG00000239264	protein_coding	0.290152	5.12677e-14
ZNF213	ENSG00000085644	protein_coding	0.290087	5.19676e-14
RNPEPL1	ENSG00000142327	protein_coding	0.290045	5.24259e-14
FBXL12	ENSG00000127452	protein_coding	0.289719	5.60847e-14
AGPAT1	ENSG00000204310	protein_coding	0.289709	5.62115e-14
PIP4P1	ENSG00000165782	protein_coding	0.289523	5.84202e-14
STK40	ENSG00000196182	protein_coding	0.289379	6.01816e-14
CLPB	ENSG00000162129	protein_coding	0.289217	6.22312e-14
MAEA	ENSG00000090316	protein_coding	0.289201	6.24393e-14
ANXA3	ENSG00000138772	protein_coding	0.289086	6.39394e-14
RGS19	ENSG00000171700	protein_coding	0.288981	6.53449e-14
MICALL1	ENSG00000100139	protein_coding	0.288967	6.55336e-14
TIMM17B	ENSG00000126768	protein_coding	0.288654	6.99173e-14
AP5B1	ENSG00000254470	protein_coding	0.288594	7.07896e-14
NUBP2	ENSG00000095906	protein_coding	0.288483	7.24241e-14
ARHGEF19	ENSG00000142632	protein_coding	0.28841	7.35229e-14
PSMC4	ENSG00000013275	protein_coding	0.288336	7.46545e-14
RABGGTA	ENSG00000100949	protein_coding	0.288296	7.5276e-14
SLC27A4	ENSG00000167114	protein_coding	0.288281	7.55143e-14
COMMD5	ENSG00000170619	protein_coding	0.288208	7.66466e-14
GRHL3	ENSG00000158055	protein_coding	0.288057	7.90687e-14
BLOC1S4	ENSG00000186222	protein_coding	0.288034	7.9445e-14
ADGRE5	ENSG00000123146	protein_coding	0.287982	8.0306e-14
POLR2E	ENSG00000099817	protein_coding	0.287981	8.03145e-14
BOP1	ENSG00000261236	protein_coding	0.287975	8.04196e-14
ZNF282	ENSG00000170265	protein_coding	0.287858	8.23824e-14
MED24	ENSG00000008838	protein_coding	0.287766	8.39631e-14
SZRD1	ENSG00000055070	protein_coding	0.287725	8.46609e-14
LOXL2	ENSG00000134013	protein_coding	0.287718	8.47922e-14
SDC1	ENSG00000115884	protein_coding	0.287701	8.5077e-14
RTN2	ENSG00000125744	protein_coding	0.287649	8.59986e-14
MAFK	ENSG00000198517	protein_coding	0.287646	8.60607e-14
PEPD	ENSG00000124299	protein_coding	0.287551	8.77549e-14
GTF3C5	ENSG00000148308	protein_coding	0.287534	8.80509e-14
COPS7A	ENSG00000111652	protein_coding	0.287471	8.92143e-14
UBL7	ENSG00000138629	protein_coding	0.287354	9.13721e-14
PTDSS2	ENSG00000174915	protein_coding	0.287135	9.5576e-14
ABCF3	ENSG00000161204	protein_coding	0.287126	9.57623e-14
ALPP	ENSG00000163283	protein_coding	0.286909	1.00122e-13
PSMB5	ENSG00000100804	protein_coding	0.286897	1.00361e-13
ADAM8	ENSG00000151651	protein_coding	0.286632	1.05955e-13
SF1	ENSG00000168066	protein_coding	0.286629	1.06019e-13
LGALS1	ENSG00000100097	protein_coding	0.286622	1.06167e-13
XKR8	ENSG00000158156	protein_coding	0.286614	1.06347e-13
GSN	ENSG00000148180	protein_coding	0.286557	1.07588e-13
MAD1L1	ENSG00000002822	protein_coding	0.286534	1.08104e-13
ARF5	ENSG00000004059	protein_coding	0.286527	1.08264e-13
E4F1	ENSG00000167967	protein_coding	0.286509	1.08663e-13
LDLR	ENSG00000130164	protein_coding	0.286425	1.10548e-13
MFGE8	ENSG00000140545	protein_coding	0.286418	1.10693e-13
FKBP10	ENSG00000141756	protein_coding	0.286389	1.11357e-13
ZNF598	ENSG00000167962	protein_coding	0.286372	1.11757e-13
ARSI	ENSG00000183876	protein_coding	0.286316	1.1304e-13
TEAD4	ENSG00000197905	protein_coding	0.286254	1.14482e-13
TUBGCP2	ENSG00000130640	protein_coding	0.286244	1.14722e-13
LAMTOR1	ENSG00000149357	protein_coding	0.286183	1.16148e-13
ATAD3A	ENSG00000197785	protein_coding	0.286092	1.18338e-13
CAPN15	ENSG00000103326	protein_coding	0.286073	1.18788e-13
EMC8	ENSG00000131148	protein_coding	0.286015	1.20221e-13
HM13	ENSG00000101294	protein_coding	0.286012	1.20283e-13
FIBP	ENSG00000172500	protein_coding	0.28593	1.22307e-13
P4HB	ENSG00000185624	protein_coding	0.285772	1.26331e-13
CAPNS1	ENSG00000126247	protein_coding	0.285763	1.26561e-13
CBLC	ENSG00000142273	protein_coding	0.285739	1.27191e-13
LAMA5	ENSG00000130702	protein_coding	0.28566	1.29257e-13
DUSP7	ENSG00000164086	protein_coding	0.285631	1.30003e-13
STX5	ENSG00000162236	protein_coding	0.28563	1.30031e-13
CHCHD5	ENSG00000125611	protein_coding	0.285455	1.34776e-13
TMEM104	ENSG00000109066	protein_coding	0.285427	1.35527e-13
ATP6AP1	ENSG00000071553	protein_coding	0.285403	1.36202e-13
PDIA4	ENSG00000155660	protein_coding	0.285355	1.37549e-13
DAGLB	ENSG00000164535	protein_coding	0.28531	1.38814e-13
CDC42EP2	ENSG00000149798	protein_coding	0.285265	1.40076e-13
SLC39A4	ENSG00000147804	protein_coding	0.285238	1.40862e-13
PFKFB3	ENSG00000170525	protein_coding	0.285237	1.4089e-13
AAMP	ENSG00000127837	protein_coding	0.285224	1.41259e-13
SF3A1	ENSG00000099995	protein_coding	0.285219	1.41394e-13
KRT6B	ENSG00000185479	protein_coding	0.285192	1.42175e-13
ATP13A1	ENSG00000105726	protein_coding	0.285138	1.43759e-13
GPN2	ENSG00000142751	protein_coding	0.285071	1.45718e-13
CRB3	ENSG00000130545	protein_coding	0.285059	1.46073e-13
GANAB	ENSG00000089597	protein_coding	0.285056	1.46164e-13
PMEPA1	ENSG00000124225	protein_coding	0.284897	1.50974e-13
SDF2	ENSG00000132581	protein_coding	0.284821	1.5332e-13
SP5	ENSG00000204335	protein_coding	0.284709	1.56852e-13
MMS19	ENSG00000155229	protein_coding	0.284706	1.56944e-13
ARL2	ENSG00000213465	protein_coding	0.28461	1.60045e-13
ZBTB17	ENSG00000116809	protein_coding	0.284602	1.60319e-13
TMEM132A	ENSG00000006118	protein_coding	0.284514	1.63192e-13
PRMT5	ENSG00000100462	protein_coding	0.284452	1.65277e-13
SERINC2	ENSG00000168528	protein_coding	0.284439	1.65696e-13
TMEM79	ENSG00000163472	protein_coding	0.284344	1.6893e-13
CNN2	ENSG00000064666	protein_coding	0.284266	1.71611e-13
HCFC1	ENSG00000172534	protein_coding	0.284088	1.77939e-13
MUL1	ENSG00000090432	protein_coding	0.284034	1.79885e-13
APEX2	ENSG00000169188	protein_coding	0.283949	1.83002e-13
ATXN2L	ENSG00000168488	protein_coding	0.283909	1.84507e-13
MANBAL	ENSG00000101363	protein_coding	0.283869	1.86023e-13
ALG3	ENSG00000214160	protein_coding	0.283786	1.89146e-13
THOP1	ENSG00000172009	protein_coding	0.283725	1.91512e-13
FLNB	ENSG00000136068	protein_coding	0.28371	1.92111e-13
NDP	ENSG00000124479	protein_coding	0.283695	1.92682e-13
ARAF	ENSG00000078061	protein_coding	0.283365	2.05966e-13
RNF123	ENSG00000164068	protein_coding	0.283344	2.0686e-13
GPC1	ENSG00000063660	protein_coding	0.283263	2.10245e-13
TIMP3	ENSG00000100234	protein_coding	0.283097	2.17429e-13
CSK	ENSG00000103653	protein_coding	0.283032	2.20309e-13
CDC42BPB	ENSG00000198752	protein_coding	0.282988	2.2228e-13
SUPT5H	ENSG00000196235	protein_coding	0.282976	2.22799e-13
CIC	ENSG00000079432	protein_coding	0.282905	2.26032e-13
SLC6A8	ENSG00000130821	protein_coding	0.282746	2.33386e-13
RAVER1	ENSG00000161847	protein_coding	0.282681	2.36471e-13
ADGRG1	ENSG00000205336	protein_coding	0.282597	2.4051e-13
ABCB9	ENSG00000150967	protein_coding	0.282487	2.45891e-13
RAB11B	ENSG00000185236	protein_coding	0.282429	2.48811e-13
FBXW5	ENSG00000159069	protein_coding	0.282376	2.51466e-13
RPAP1	ENSG00000103932	protein_coding	0.282314	2.54633e-13
PNKD	ENSG00000127838	protein_coding	0.282219	2.59553e-13
ACP2	ENSG00000134575	protein_coding	0.282149	2.63232e-13
EMC10	ENSG00000161671	protein_coding	0.282146	2.63352e-13
ORAI1	ENSG00000276045	protein_coding	0.282021	2.70084e-13
FKBP8	ENSG00000105701	protein_coding	0.281916	2.75832e-13
NFKBIB	ENSG00000104825	protein_coding	0.281855	2.79236e-13
PTK7	ENSG00000112655	protein_coding	0.281849	2.79572e-13
ZNF526	ENSG00000167625	protein_coding	0.281812	2.81639e-13
CARD10	ENSG00000100065	protein_coding	0.281785	2.83164e-13
ENO2	ENSG00000111674	protein_coding	0.281774	2.83798e-13
LMTK3	ENSG00000142235	protein_coding	0.281597	2.94062e-13
TKFC	ENSG00000149476	protein_coding	0.281589	2.94528e-13
YIPF3	ENSG00000137207	protein_coding	0.281557	2.96444e-13
MGAT2	ENSG00000168282	protein_coding	0.281554	2.96602e-13
C19orf47	ENSG00000160392	protein_coding	0.281415	3.05034e-13
AKIRIN2	ENSG00000135334	protein_coding	0.28141	3.05327e-13
AAAS	ENSG00000094914	protein_coding	0.28141	3.05346e-13
METRNL	ENSG00000176845	protein_coding	0.281358	3.08495e-13
RRAD	ENSG00000166592	protein_coding	0.281356	3.08663e-13
CDK16	ENSG00000102225	protein_coding	0.281284	3.13109e-13
PIGS	ENSG00000087111	protein_coding	0.28127	3.13993e-13
LRRC59	ENSG00000108829	protein_coding	0.28123	3.1652e-13
MAPK7	ENSG00000166484	protein_coding	0.281062	3.27362e-13
TMEM39B	ENSG00000121775	protein_coding	0.281057	3.27726e-13
PABPC4	ENSG00000090621	protein_coding	0.281051	3.28078e-13
PRKCD	ENSG00000163932	protein_coding	0.280945	3.3512e-13
MFSD13A	ENSG00000138111	protein_coding	0.280941	3.3543e-13
ZNRD2	ENSG00000173465	protein_coding	0.280803	3.44788e-13
ADRM1	ENSG00000130706	protein_coding	0.280769	3.47128e-13
RNF220	ENSG00000187147	protein_coding	0.280728	3.49985e-13
TMUB1	ENSG00000164897	protein_coding	0.280715	3.50933e-13
PPME1	ENSG00000214517	protein_coding	0.280575	3.60889e-13
PUSL1	ENSG00000169972	protein_coding	0.280446	3.70336e-13
CSNK1G2	ENSG00000133275	protein_coding	0.280373	3.75758e-13
LYPLA2	ENSG00000011009	protein_coding	0.280313	3.80291e-13
FBXL19	ENSG00000099364	protein_coding	0.280169	3.91385e-13
ST14	ENSG00000149418	protein_coding	0.280125	3.94798e-13
DAPK3	ENSG00000167657	protein_coding	0.280074	3.98829e-13
CDK9	ENSG00000136807	protein_coding	0.280065	3.99558e-13
SLC52A3	ENSG00000101276	protein_coding	0.280056	4.00261e-13
MCM7	ENSG00000166508	protein_coding	0.279979	4.0647e-13
OGFOD3	ENSG00000181396	protein_coding	0.279968	4.07379e-13
KCTD5	ENSG00000167977	protein_coding	0.279943	4.09408e-13
CERS2	ENSG00000143418	protein_coding	0.279902	4.12735e-13
TBC1D10B	ENSG00000169221	protein_coding	0.279846	4.17409e-13
ATG16L1	ENSG00000085978	protein_coding	0.279812	4.20248e-13
SMIM12	ENSG00000163866	protein_coding	0.27965	4.34051e-13
PDF	ENSG00000258429	protein_coding	0.279643	4.34657e-13
PLXNB3	ENSG00000198753	protein_coding	0.279564	4.41471e-13
ASB6	ENSG00000148331	protein_coding	0.279514	4.45927e-13
DGCR2	ENSG00000070413	protein_coding	0.279463	4.50467e-13
TGFB1	ENSG00000105329	protein_coding	0.279359	4.59857e-13
PGAM5	ENSG00000247077	protein_coding	0.279352	4.6051e-13
MAFG	ENSG00000197063	protein_coding	0.279292	4.66106e-13
VPS25	ENSG00000131475	protein_coding	0.279287	4.66542e-13
TTLL12	ENSG00000100304	protein_coding	0.279267	4.6834e-13
TMEM189	ENSG00000240849	protein_coding	0.279266	4.68474e-13
SLC20A2	ENSG00000168575	protein_coding	0.279236	4.71243e-13
EVPL	ENSG00000167880	protein_coding	0.279132	4.81133e-13
SNRNP200	ENSG00000144028	protein_coding	0.279116	4.82614e-13
HSPBP1	ENSG00000133265	protein_coding	0.279048	4.89205e-13
COPE	ENSG00000105669	protein_coding	0.278932	5.00618e-13
PDCD6	ENSG00000249915	protein_coding	0.278926	5.01253e-13
IMP4	ENSG00000136718	protein_coding	0.278856	5.08216e-13
MAPKAPK3	ENSG00000114738	protein_coding	0.278853	5.08568e-13
YIPF2	ENSG00000130733	protein_coding	0.278799	5.14059e-13
ERBB2	ENSG00000141736	protein_coding	0.278796	5.14272e-13
JMJD8	ENSG00000161999	protein_coding	0.278792	5.14773e-13
TCIRG1	ENSG00000110719	protein_coding	0.278777	5.16236e-13
PTPN23	ENSG00000076201	protein_coding	0.278757	5.18274e-13
TSEN34	ENSG00000170892	protein_coding	0.278642	5.30263e-13
MSRB1	ENSG00000198736	protein_coding	0.278546	5.40506e-13
IRF2BP1	ENSG00000170604	protein_coding	0.278391	5.57298e-13
TUFM	ENSG00000178952	protein_coding	0.278298	5.6772e-13
BCR	ENSG00000186716	protein_coding	0.278289	5.68701e-13
PSMB2	ENSG00000126067	protein_coding	0.278247	5.73492e-13
MED25	ENSG00000104973	protein_coding	0.278243	5.73903e-13
MTA2	ENSG00000149480	protein_coding	0.278225	5.75908e-13
TOMM40	ENSG00000130204	protein_coding	0.278108	5.8948e-13
ALAS1	ENSG00000023330	protein_coding	0.277989	6.03449e-13
FAM131C	ENSG00000185519	protein_coding	0.277682	6.41242e-13
RBM14	ENSG00000239306	protein_coding	0.277669	6.42885e-13
ARRDC1	ENSG00000197070	protein_coding	0.277596	6.52167e-13
MTA1	ENSG00000182979	protein_coding	0.277581	6.54145e-13
SRM	ENSG00000116649	protein_coding	0.277581	6.54188e-13
TUBA1B	ENSG00000123416	protein_coding	0.277536	6.59932e-13
CIB1	ENSG00000185043	protein_coding	0.277534	6.6029e-13
RTCB	ENSG00000100220	protein_coding	0.277497	6.65069e-13
IFFO2	ENSG00000169991	protein_coding	0.277477	6.67773e-13
KLC2	ENSG00000174996	protein_coding	0.277417	6.7562e-13
PANK4	ENSG00000157881	protein_coding	0.277389	6.7942e-13
POLR2C	ENSG00000102978	protein_coding	0.277358	6.83641e-13
SERPINB5	ENSG00000206075	protein_coding	0.277349	6.84848e-13
EPHB6	ENSG00000106123	protein_coding	0.277342	6.85736e-13
RGL2	ENSG00000237441	protein_coding	0.277325	6.88059e-13
ZNHIT2	ENSG00000174276	protein_coding	0.277307	6.90474e-13
LAMP1	ENSG00000185896	protein_coding	0.277213	7.0343e-13
PIGQ	ENSG00000007541	protein_coding	0.277195	7.05919e-13
CCT7	ENSG00000135624	protein_coding	0.277173	7.08944e-13
SIVA1	ENSG00000184990	protein_coding	0.277079	7.22222e-13
CSTB	ENSG00000160213	protein_coding	0.277056	7.25576e-13
ZNF385A	ENSG00000161642	protein_coding	0.276967	7.38324e-13
DDX54	ENSG00000123064	protein_coding	0.276928	7.44032e-13
ZDHHC24	ENSG00000174165	protein_coding	0.276917	7.45722e-13
CREG2	ENSG00000175874	protein_coding	0.276906	7.47327e-13
EHMT2	ENSG00000204371	protein_coding	0.276894	7.49012e-13
SELENOO	ENSG00000073169	protein_coding	0.276815	7.60832e-13
LPAR2	ENSG00000064547	protein_coding	0.276806	7.62118e-13
PEX16	ENSG00000121680	protein_coding	0.276764	7.68466e-13
SH3BP5L	ENSG00000175137	protein_coding	0.276759	7.69251e-13
CGB8	ENSG00000213030	protein_coding	0.276569	7.98462e-13
CALR	ENSG00000179218	protein_coding	0.276492	8.10736e-13
SPHK2	ENSG00000063176	protein_coding	0.276331	8.36794e-13
LEMD1	ENSG00000186007	protein_coding	0.276256	8.49219e-13
GPR39	ENSG00000183840	protein_coding	0.276205	8.57642e-13
JOSD2	ENSG00000161677	protein_coding	0.276179	8.62126e-13
COBL	ENSG00000106078	protein_coding	0.276084	8.78289e-13
NDUFAF3	ENSG00000178057	protein_coding	0.276055	8.83321e-13
DDX41	ENSG00000183258	protein_coding	0.276054	8.8353e-13
SMPD2	ENSG00000135587	protein_coding	0.276029	8.87848e-13
CTSD	ENSG00000117984	protein_coding	0.276028	8.88062e-13
MGAT3	ENSG00000128268	protein_coding	0.275989	8.94824e-13
GMPPA	ENSG00000144591	protein_coding	0.27594	9.03584e-13
ZFYVE19	ENSG00000166140	protein_coding	0.275855	9.18661e-13
SLC41A3	ENSG00000114544	protein_coding	0.275846	9.20362e-13
SMARCA4	ENSG00000127616	protein_coding	0.275779	9.3245e-13
INCENP	ENSG00000149503	protein_coding	0.275756	9.36755e-13
EIF4G1	ENSG00000114867	protein_coding	0.275705	9.4606e-13
RELT	ENSG00000054967	protein_coding	0.275689	9.49048e-13
TMEM94	ENSG00000177728	protein_coding	0.275577	9.70056e-13
PLD3	ENSG00000105223	protein_coding	0.275521	9.80834e-13
PRPF31	ENSG00000105618	protein_coding	0.275501	9.84702e-13
PHLDA3	ENSG00000174307	protein_coding	0.275435	9.9758e-13
NUTF2	ENSG00000102898	protein_coding	0.275405	1.00336e-12
MGAT1	ENSG00000131446	protein_coding	0.275397	1.00503e-12
FBXO2	ENSG00000116661	protein_coding	0.275205	1.04341e-12
DCPS	ENSG00000110063	protein_coding	0.2752	1.04439e-12
MFSD3	ENSG00000167700	protein_coding	0.275194	1.04555e-12
MAF1	ENSG00000179632	protein_coding	0.275159	1.0529e-12
PSAP	ENSG00000197746	protein_coding	0.275098	1.06549e-12
RNF25	ENSG00000163481	protein_coding	0.275089	1.06743e-12
EIPR1	ENSG00000032389	protein_coding	0.275043	1.07701e-12
SCARF2	ENSG00000244486	protein_coding	0.275036	1.07852e-12
TSPAN15	ENSG00000099282	protein_coding	0.275003	1.08537e-12
ZNF777	ENSG00000196453	protein_coding	0.274983	1.08977e-12
PEF1	ENSG00000162517	protein_coding	0.274929	1.10113e-12
CYP51A1	ENSG00000001630	protein_coding	0.274723	1.14635e-12
ZC3H3	ENSG00000014164	protein_coding	0.274644	1.1642e-12
CST3	ENSG00000101439	protein_coding	0.274606	1.17289e-12
FIS1	ENSG00000214253	protein_coding	0.274503	1.19669e-12
SGTA	ENSG00000104969	protein_coding	0.274407	1.21931e-12
GET3	ENSG00000198356	protein_coding	0.274378	1.22613e-12
ERGIC3	ENSG00000125991	protein_coding	0.274291	1.24717e-12
RHOT2	ENSG00000140983	protein_coding	0.274288	1.24798e-12
PFN1	ENSG00000108518	protein_coding	0.27415	1.28179e-12
DBNL	ENSG00000136279	protein_coding	0.274141	1.28403e-12
SRXN1	ENSG00000271303	protein_coding	0.27408	1.29943e-12
RITA1	ENSG00000139405	protein_coding	0.274001	1.3197e-12
LIMK1	ENSG00000106683	protein_coding	0.273985	1.32382e-12
GADD45A	ENSG00000116717	protein_coding	0.273931	1.33776e-12
STIP1	ENSG00000168439	protein_coding	0.273905	1.34437e-12
TMEM51	ENSG00000171729	protein_coding	0.273903	1.3449e-12
ZDHHC12	ENSG00000160446	protein_coding	0.273832	1.3636e-12
DTX2	ENSG00000091073	protein_coding	0.273802	1.37173e-12
HYOU1	ENSG00000149428	protein_coding	0.273792	1.3745e-12
USP35	ENSG00000118369	protein_coding	0.273782	1.37703e-12
INF2	ENSG00000203485	protein_coding	0.273743	1.38765e-12
CHMP6	ENSG00000176108	protein_coding	0.273574	1.43396e-12
EMP3	ENSG00000142227	protein_coding	0.273461	1.46564e-12
INTS1	ENSG00000164880	protein_coding	0.2734	1.48311e-12
TSR3	ENSG00000007520	protein_coding	0.273279	1.5183e-12
NOSIP	ENSG00000142546	protein_coding	0.27327	1.52098e-12
DNAJB12	ENSG00000148719	protein_coding	0.273089	1.57549e-12
PPP2R5D	ENSG00000112640	protein_coding	0.273057	1.58528e-12
SLC7A7	ENSG00000155465	protein_coding	0.273049	1.58763e-12
NOTCH3	ENSG00000074181	protein_coding	0.273016	1.59783e-12
MEAK7	ENSG00000140950	protein_coding	0.272985	1.60743e-12
PUS1	ENSG00000177192	protein_coding	0.272759	1.67948e-12
NCLN	ENSG00000125912	protein_coding	0.272723	1.69106e-12
GNPTG	ENSG00000090581	protein_coding	0.272287	1.83991e-12
TAF6L	ENSG00000162227	protein_coding	0.272284	1.84087e-12
ARHGDIA	ENSG00000141522	protein_coding	0.272273	1.84493e-12
HMOX2	ENSG00000103415	protein_coding	0.272271	1.84571e-12
PEMT	ENSG00000133027	protein_coding	0.272183	1.87713e-12
SLC4A11	ENSG00000088836	protein_coding	0.272128	1.8973e-12
TP53I13	ENSG00000167543	protein_coding	0.2721	1.9074e-12
ZDHHC16	ENSG00000171307	protein_coding	0.27206	1.92231e-12
LGALS3BP	ENSG00000108679	protein_coding	0.272021	1.937e-12
APEH	ENSG00000164062	protein_coding	0.271848	2.00268e-12
MB21D2	ENSG00000180611	protein_coding	0.27179	2.02513e-12
CEBPB	ENSG00000172216	protein_coding	0.27174	2.04475e-12
G6PC3	ENSG00000141349	protein_coding	0.271721	2.05222e-12
MAP2K2	ENSG00000126934	protein_coding	0.271714	2.0549e-12
EDC3	ENSG00000179151	protein_coding	0.27171	2.05661e-12
WRAP73	ENSG00000116213	protein_coding	0.271699	2.06083e-12
FAM102A	ENSG00000167106	protein_coding	0.271676	2.06997e-12
ABLIM3	ENSG00000173210	protein_coding	0.271592	2.10373e-12
SAP30BP	ENSG00000161526	protein_coding	0.271592	2.10408e-12
EPS8L2	ENSG00000177106	protein_coding	0.271391	2.18712e-12
POLR3E	ENSG00000058600	protein_coding	0.271359	2.20044e-12
KPTN	ENSG00000118162	protein_coding	0.271167	2.28317e-12
GGA3	ENSG00000125447	protein_coding	0.271137	2.2963e-12
SEC13	ENSG00000157020	protein_coding	0.271098	2.31374e-12
PJA1	ENSG00000181191	protein_coding	0.270971	2.37091e-12
OGDH	ENSG00000105953	protein_coding	0.270905	2.40138e-12
PVR	ENSG00000073008	protein_coding	0.270876	2.41441e-12
POMGNT1	ENSG00000085998	protein_coding	0.270869	2.41799e-12
ITPR3	ENSG00000096433	protein_coding	0.270867	2.41898e-12
CCDC120	ENSG00000147144	protein_coding	0.270807	2.44704e-12
PES1	ENSG00000100029	protein_coding	0.270699	2.49792e-12
PSKH1	ENSG00000159792	protein_coding	0.270618	2.53742e-12
PPM1G	ENSG00000115241	protein_coding	0.270569	2.56127e-12
RBM42	ENSG00000126254	protein_coding	0.270483	2.60358e-12
HRAS	ENSG00000174775	protein_coding	0.270365	2.66359e-12
NFYC	ENSG00000066136	protein_coding	0.270339	2.67678e-12
VPS33B	ENSG00000184056	protein_coding	0.27032	2.68658e-12
ECE1	ENSG00000117298	protein_coding	0.270298	2.69786e-12
LASP1	ENSG00000002834	protein_coding	0.270277	2.70845e-12
SCEL	ENSG00000136155	protein_coding	0.270222	2.73714e-12
TSC22D1	ENSG00000102804	protein_coding	0.270135	2.78313e-12
ACAD9	ENSG00000177646	protein_coding	0.270118	2.79262e-12
NACC1	ENSG00000160877	protein_coding	0.269908	2.90697e-12
CENPB	ENSG00000125817	protein_coding	0.269908	2.9072e-12
UROD	ENSG00000126088	protein_coding	0.269881	2.92229e-12
MRPL43	ENSG00000055950	protein_coding	0.26981	2.96196e-12
PML	ENSG00000140464	protein_coding	0.269774	2.98221e-12
XXYLT1	ENSG00000173950	protein_coding	0.269727	3.00937e-12
ALG12	ENSG00000182858	protein_coding	0.269724	3.01085e-12
KEAP1	ENSG00000079999	protein_coding	0.269639	3.06054e-12
CALHM3	ENSG00000183128	protein_coding	0.269419	3.19201e-12
IRF3	ENSG00000126456	protein_coding	0.269405	3.20006e-12
MST1R	ENSG00000164078	protein_coding	0.269304	3.2626e-12
SP2	ENSG00000167182	protein_coding	0.269221	3.31475e-12
GOLGA7B	ENSG00000155265	protein_coding	0.269215	3.31838e-12
CASTOR2	ENSG00000274070	protein_coding	0.269176	3.34352e-12
SGPL1	ENSG00000166224	protein_coding	0.269126	3.3751e-12
ARHGEF1	ENSG00000076928	protein_coding	0.269021	3.44341e-12
MED10	ENSG00000133398	protein_coding	0.269013	3.44891e-12
KPNA7	ENSG00000185467	protein_coding	0.268975	3.47419e-12
AHDC1	ENSG00000126705	protein_coding	0.268919	3.51137e-12
TSPO	ENSG00000100300	protein_coding	0.268822	3.5766e-12
SNX11	ENSG00000002919	protein_coding	0.268783	3.60318e-12
TMEM259	ENSG00000182087	protein_coding	0.268673	3.67968e-12
SMAD3	ENSG00000166949	protein_coding	0.268669	3.68226e-12
ARHGAP39	ENSG00000147799	protein_coding	0.268664	3.68557e-12
NSUN5	ENSG00000130305	protein_coding	0.268663	3.68676e-12
NELFA	ENSG00000185049	protein_coding	0.26861	3.72385e-12
PCBP4	ENSG00000090097	protein_coding	0.268527	3.78293e-12
CXXC1	ENSG00000154832	protein_coding	0.268344	3.91705e-12
CLIC1	ENSG00000213719	protein_coding	0.268213	4.01573e-12
TMEM258	ENSG00000134825	protein_coding	0.268213	4.01622e-12
VPS51	ENSG00000149823	protein_coding	0.26818	4.04107e-12
RPTOR	ENSG00000141564	protein_coding	0.268179	4.04195e-12
TMEM214	ENSG00000119777	protein_coding	0.268132	4.07861e-12
CCT5	ENSG00000150753	protein_coding	0.268124	4.0841e-12
CFL1	ENSG00000172757	protein_coding	0.268123	4.08551e-12
E2F4	ENSG00000205250	protein_coding	0.268056	4.13725e-12
LMAN2	ENSG00000169223	protein_coding	0.268015	4.16963e-12
ZNF653	ENSG00000161914	protein_coding	0.268009	4.17494e-12
ITPK1	ENSG00000100605	protein_coding	0.267869	4.28691e-12
TM9SF1	ENSG00000100926	protein_coding	0.267857	4.29663e-12
CALM3	ENSG00000160014	protein_coding	0.267827	4.32162e-12
RNF126	ENSG00000070423	protein_coding	0.267804	4.34033e-12
LMF2	ENSG00000100258	protein_coding	0.267798	4.34501e-12
P4HA2	ENSG00000072682	protein_coding	0.267782	4.35816e-12
ALDH16A1	ENSG00000161618	protein_coding	0.267672	4.4503e-12
C1orf50	ENSG00000164008	protein_coding	0.267635	4.48165e-12
SCAMP4	ENSG00000227500	protein_coding	0.267607	4.50569e-12
ZDHHC18	ENSG00000204160	protein_coding	0.267601	4.51018e-12
NT5DC2	ENSG00000168268	protein_coding	0.267552	4.55297e-12
ERCC3	ENSG00000163161	protein_coding	0.2675	4.59758e-12
DDX23	ENSG00000174243	protein_coding	0.267399	4.68667e-12
GPRC5C	ENSG00000170412	protein_coding	0.267312	4.764e-12
ZNF687	ENSG00000143373	protein_coding	0.267307	4.76902e-12
B3GAT3	ENSG00000149541	protein_coding	0.267248	4.82253e-12
SPHK1	ENSG00000176170	protein_coding	0.267197	4.869e-12
RTN4R	ENSG00000040608	protein_coding	0.267061	4.99582e-12
POP7	ENSG00000172336	protein_coding	0.266931	5.11976e-12
AGTRAP	ENSG00000177674	protein_coding	0.26682	5.22875e-12
CIAPIN1	ENSG00000005194	protein_coding	0.266764	5.28468e-12
ZNF581	ENSG00000171425	protein_coding	0.266751	5.29737e-12
ADM	ENSG00000148926	protein_coding	0.266722	5.32682e-12
OAF	ENSG00000184232	protein_coding	0.26671	5.33808e-12
CTPS1	ENSG00000171793	protein_coding	0.266706	5.34224e-12
TMEM134	ENSG00000172663	protein_coding	0.266694	5.35438e-12
NFRKB	ENSG00000170322	protein_coding	0.266682	5.36673e-12
PLCB3	ENSG00000149782	protein_coding	0.266655	5.39399e-12
NCKIPSD	ENSG00000213672	protein_coding	0.266541	5.51177e-12
PTOV1	ENSG00000104960	protein_coding	0.266519	5.53424e-12
ATP6V1F	ENSG00000128524	protein_coding	0.266519	5.5343e-12
SPRR1B	ENSG00000169469	protein_coding	0.266468	5.58789e-12
IL4R	ENSG00000077238	protein_coding	0.26644	5.61759e-12
MED16	ENSG00000175221	protein_coding	0.26631	5.75685e-12
FCGRT	ENSG00000104870	protein_coding	0.266302	5.76583e-12
PISD	ENSG00000241878	protein_coding	0.266299	5.76928e-12
NRM	ENSG00000137404	protein_coding	0.266234	5.83977e-12
SH2D3A	ENSG00000125731	protein_coding	0.266154	5.92887e-12
PLP2	ENSG00000102007	protein_coding	0.266046	6.05097e-12
LPAR5	ENSG00000184574	protein_coding	0.265941	6.1713e-12
TUBB4B	ENSG00000188229	protein_coding	0.265876	6.24687e-12
ARMC6	ENSG00000105676	protein_coding	0.265874	6.24961e-12
ACOT11	ENSG00000162390	protein_coding	0.26563	6.54259e-12
EEF2KMT	ENSG00000118894	protein_coding	0.265578	6.60779e-12
PDIA6	ENSG00000143870	protein_coding	0.265517	6.68361e-12
TGM2	ENSG00000198959	protein_coding	0.265508	6.69503e-12
PRPF19	ENSG00000110107	protein_coding	0.265393	6.84068e-12
REEP6	ENSG00000115255	protein_coding	0.26538	6.85709e-12
BCL3	ENSG00000069399	protein_coding	0.265282	6.98548e-12
VAT1	ENSG00000108828	protein_coding	0.265233	7.04945e-12
MFAP2	ENSG00000117122	protein_coding	0.265181	7.1191e-12
SLC35C1	ENSG00000181830	protein_coding	0.26512	7.20066e-12
SMG9	ENSG00000105771	protein_coding	0.265058	7.28457e-12
ANKRD13D	ENSG00000172932	protein_coding	0.265041	7.30857e-12
SHARPIN	ENSG00000179526	protein_coding	0.26492	7.47497e-12
ERRFI1	ENSG00000116285	protein_coding	0.264883	7.52821e-12
KRTAP3-1	ENSG00000212901	protein_coding	0.26488	7.53213e-12
NAGLU	ENSG00000108784	protein_coding	0.264864	7.55488e-12
CPLANE2	ENSG00000132881	protein_coding	0.264758	7.70579e-12
ATP6V0D1	ENSG00000159720	protein_coding	0.264555	8.00508e-12
SLC66A1	ENSG00000040487	protein_coding	0.264517	8.06214e-12
DNM2	ENSG00000079805	protein_coding	0.26448	8.11794e-12
DGAT1	ENSG00000185000	protein_coding	0.264469	8.13489e-12
HAGH	ENSG00000063854	protein_coding	0.264457	8.15241e-12
POLDIP2	ENSG00000004142	protein_coding	0.264426	8.20014e-12
NOB1	ENSG00000141101	protein_coding	0.2644	8.23947e-12
PINK1	ENSG00000158828	protein_coding	0.264382	8.26785e-12
CCDC124	ENSG00000007080	protein_coding	0.264325	8.35604e-12
ARHGAP1	ENSG00000175220	protein_coding	0.264311	8.37824e-12
SPRR2D	ENSG00000163216	protein_coding	0.264137	8.65561e-12
UNC119	ENSG00000109103	protein_coding	0.264109	8.69989e-12
POLG	ENSG00000140521	protein_coding	0.264066	8.77083e-12
IFRD2	ENSG00000214706	protein_coding	0.264035	8.82142e-12
ATP11A	ENSG00000068650	protein_coding	0.263984	8.90549e-12
NELFB	ENSG00000188986	protein_coding	0.263935	8.98802e-12
DDX49	ENSG00000105671	protein_coding	0.263892	9.06037e-12
DCTN1	ENSG00000204843	protein_coding	0.26385	9.13192e-12
NDUFS8	ENSG00000110717	protein_coding	0.263836	9.15469e-12
GPR35	ENSG00000178623	protein_coding	0.263738	9.32351e-12
MPV17L2	ENSG00000254858	protein_coding	0.263723	9.35047e-12
AIFM2	ENSG00000042286	protein_coding	0.263637	9.50102e-12
ELL	ENSG00000105656	protein_coding	0.263532	9.68933e-12
RCOR2	ENSG00000167771	protein_coding	0.263383	9.96154e-12
SPNS1	ENSG00000169682	protein_coding	0.26337	9.98509e-12
TMEM161A	ENSG00000064545	protein_coding	0.263354	1.00154e-11
PLXNA3	ENSG00000130827	protein_coding	0.263286	1.01426e-11
LOXL1	ENSG00000129038	protein_coding	0.263269	1.01754e-11
LMNB2	ENSG00000176619	protein_coding	0.263195	1.03161e-11
EXOC7	ENSG00000182473	protein_coding	0.263127	1.04467e-11
DHPS	ENSG00000095059	protein_coding	0.26306	1.05779e-11
LRCH4	ENSG00000077454	protein_coding	0.263042	1.0614e-11
VCP	ENSG00000165280	protein_coding	0.263037	1.06234e-11
ALDH3B1	ENSG00000006534	protein_coding	0.262963	1.07711e-11
EIF3I	ENSG00000084623	protein_coding	0.262829	1.10421e-11
NSMCE1	ENSG00000169189	protein_coding	0.262783	1.11374e-11
CPSF4	ENSG00000160917	protein_coding	0.262676	1.13618e-11
CFAP20	ENSG00000070761	protein_coding	0.262629	1.14604e-11
SMAD6	ENSG00000137834	protein_coding	0.262627	1.14646e-11
DVL3	ENSG00000161202	protein_coding	0.262567	1.15927e-11
RRP9	ENSG00000114767	protein_coding	0.262271	1.22464e-11
SREBF1	ENSG00000072310	protein_coding	0.262236	1.23259e-11
AMOTL2	ENSG00000114019	protein_coding	0.2622	1.24103e-11
NADK	ENSG00000008130	protein_coding	0.262193	1.24251e-11
MRPS11	ENSG00000181991	protein_coding	0.26213	1.25718e-11
VASN	ENSG00000168140	protein_coding	0.262117	1.26017e-11
DHCR24	ENSG00000116133	protein_coding	0.261979	1.2927e-11
PRSS3	ENSG00000010438	protein_coding	0.261817	1.33213e-11
LZTS2	ENSG00000107816	protein_coding	0.261734	1.35272e-11
MRPS12	ENSG00000128626	protein_coding	0.261703	1.36037e-11
SPRY4	ENSG00000187678	protein_coding	0.261695	1.36245e-11
TKT	ENSG00000163931	protein_coding	0.261668	1.36931e-11
NMB	ENSG00000197696	protein_coding	0.261642	1.37585e-11
FARSA	ENSG00000179115	protein_coding	0.261571	1.39414e-11
STK24	ENSG00000102572	protein_coding	0.261537	1.40289e-11
SMPD4	ENSG00000136699	protein_coding	0.261486	1.41618e-11
ETHE1	ENSG00000105755	protein_coding	0.261397	1.43967e-11
CASKIN2	ENSG00000177303	protein_coding	0.261387	1.44225e-11
RNPS1	ENSG00000205937	protein_coding	0.261259	1.47672e-11
CCDC9B	ENSG00000188549	protein_coding	0.26124	1.48198e-11
NUP62	ENSG00000213024	protein_coding	0.261196	1.49395e-11
TAF10	ENSG00000166337	protein_coding	0.261192	1.49515e-11
ORMDL2	ENSG00000123353	protein_coding	0.261137	1.51032e-11
H2AX	ENSG00000188486	protein_coding	0.261082	1.52584e-11
COL17A1	ENSG00000065618	protein_coding	0.261065	1.53057e-11
GMEB2	ENSG00000101216	protein_coding	0.261037	1.53846e-11
PELO	ENSG00000152684	protein_coding	0.260892	1.58006e-11
TMED9	ENSG00000184840	protein_coding	0.260879	1.58392e-11
SETD1A	ENSG00000099381	protein_coding	0.260764	1.61788e-11
CLCN7	ENSG00000103249	protein_coding	0.260632	1.65769e-11
COX6B2	ENSG00000160471	protein_coding	0.260579	1.674e-11
PSEN2	ENSG00000143801	protein_coding	0.260535	1.68747e-11
GRK5	ENSG00000198873	protein_coding	0.260452	1.71359e-11
CEP170B	ENSG00000099814	protein_coding	0.260381	1.73583e-11
PFKL	ENSG00000141959	protein_coding	0.260301	1.76178e-11
SPTBN2	ENSG00000173898	protein_coding	0.260236	1.78298e-11
SRF	ENSG00000112658	protein_coding	0.260187	1.79897e-11
UBE2J2	ENSG00000160087	protein_coding	0.260127	1.81906e-11
SUPT6H	ENSG00000109111	protein_coding	0.260116	1.82248e-11
CLN6	ENSG00000128973	protein_coding	0.260079	1.83503e-11
EXOSC4	ENSG00000178896	protein_coding	0.260031	1.8514e-11
CDC37	ENSG00000105401	protein_coding	0.259986	1.86657e-11
MCM3	ENSG00000112118	protein_coding	0.259906	1.89427e-11
UCKL1	ENSG00000198276	protein_coding	0.259731	1.95617e-11
TOLLIP	ENSG00000078902	protein_coding	0.259588	2.00784e-11
STK19	ENSG00000204344	protein_coding	0.259547	2.02314e-11
RPN2	ENSG00000118705	protein_coding	0.259391	2.08176e-11
DNTTIP1	ENSG00000101457	protein_coding	0.25939	2.08211e-11
CDK5	ENSG00000164885	protein_coding	0.259358	2.09425e-11
GIT1	ENSG00000108262	protein_coding	0.259272	2.12773e-11
WNT7A	ENSG00000154764	protein_coding	0.259252	2.13515e-11
TNIP1	ENSG00000145901	protein_coding	0.259225	2.14589e-11
PPP1R15A	ENSG00000087074	protein_coding	0.259215	2.14999e-11
DPF2	ENSG00000133884	protein_coding	0.259199	2.15597e-11
CHID1	ENSG00000177830	protein_coding	0.25916	2.17157e-11
HDAC3	ENSG00000171720	protein_coding	0.259139	2.17982e-11
PCGF2	ENSG00000277258	protein_coding	0.259103	2.19415e-11
MRPL55	ENSG00000162910	protein_coding	0.259002	2.23517e-11
SEC14L2	ENSG00000100003	protein_coding	0.25897	2.24815e-11
VWA7	ENSG00000204396	protein_coding	0.258949	2.25699e-11
TMEM164	ENSG00000157600	protein_coding	0.258916	2.27055e-11
FRMD5	ENSG00000171877	protein_coding	0.258896	2.27901e-11
MRPS18A	ENSG00000096080	protein_coding	0.25887	2.28962e-11
TMEM187	ENSG00000177854	protein_coding	0.258854	2.29634e-11
FAM214B	ENSG00000005238	protein_coding	0.258755	2.33856e-11
SLC43A2	ENSG00000167703	protein_coding	0.258631	2.39201e-11
ATP6V0B	ENSG00000117410	protein_coding	0.258619	2.39697e-11
TRMT61A	ENSG00000166166	protein_coding	0.258619	2.39712e-11
XAB2	ENSG00000076924	protein_coding	0.258507	2.44658e-11
YBX1	ENSG00000065978	protein_coding	0.258468	2.46411e-11
SLC25A39	ENSG00000013306	protein_coding	0.258377	2.50525e-11
GPKOW	ENSG00000068394	protein_coding	0.258308	2.53687e-11
CRIP2	ENSG00000182809	protein_coding	0.258241	2.56805e-11
HPS1	ENSG00000107521	protein_coding	0.258219	2.57872e-11
NOC4L	ENSG00000184967	protein_coding	0.258207	2.58425e-11
CLDN9	ENSG00000213937	protein_coding	0.25819	2.59221e-11
HDHD5	ENSG00000069998	protein_coding	0.258119	2.62605e-11
VAC14	ENSG00000103043	protein_coding	0.258082	2.64355e-11
RUSF1	ENSG00000140688	protein_coding	0.257969	2.6987e-11
SSNA1	ENSG00000176101	protein_coding	0.257961	2.70234e-11
FAM234B	ENSG00000084444	protein_coding	0.257915	2.72509e-11
TSSC4	ENSG00000184281	protein_coding	0.257881	2.74228e-11
PCIF1	ENSG00000100982	protein_coding	0.257873	2.74622e-11
MYL6B	ENSG00000196465	protein_coding	0.257847	2.75922e-11
CCNF	ENSG00000162063	protein_coding	0.257715	2.82598e-11
ADCY7	ENSG00000121281	protein_coding	0.257712	2.82786e-11
MDH2	ENSG00000146701	protein_coding	0.257709	2.82934e-11
CACTIN	ENSG00000105298	protein_coding	0.257673	2.84774e-11
TACSTD2	ENSG00000184292	protein_coding	0.257662	2.8536e-11
RNF19B	ENSG00000116514	protein_coding	0.257642	2.86405e-11
LRRC8E	ENSG00000171017	protein_coding	0.257639	2.86558e-11
ARFGAP1	ENSG00000101199	protein_coding	0.257634	2.86794e-11
RNF31	ENSG00000092098	protein_coding	0.257613	2.879e-11
BTBD11	ENSG00000151136	protein_coding	0.257587	2.89275e-11
RCC2	ENSG00000179051	protein_coding	0.257557	2.90864e-11
PRR12	ENSG00000126464	protein_coding	0.257547	2.91403e-11
CTNNB1	ENSG00000168036	protein_coding	0.257495	2.94121e-11
ADA	ENSG00000196839	protein_coding	0.257432	2.97546e-11
FBXW9	ENSG00000132004	protein_coding	0.257397	2.99433e-11
NAPRT	ENSG00000147813	protein_coding	0.257396	2.99494e-11
VPS37C	ENSG00000167987	protein_coding	0.257367	3.01067e-11
LDHA	ENSG00000134333	protein_coding	0.257353	3.01802e-11
RAN	ENSG00000132341	protein_coding	0.257266	3.06644e-11
PIH1D1	ENSG00000104872	protein_coding	0.257191	3.10847e-11
MFSD5	ENSG00000182544	protein_coding	0.25713	3.14271e-11
MRGBP	ENSG00000101189	protein_coding	0.257052	3.18749e-11
IKBKG	ENSG00000269335	protein_coding	0.256878	3.28948e-11
DRG2	ENSG00000108591	protein_coding	0.256853	3.30457e-11
ICMT	ENSG00000116237	protein_coding	0.256751	3.36633e-11
PLAU	ENSG00000122861	protein_coding	0.256685	3.40663e-11
SLC25A5	ENSG00000005022	protein_coding	0.256654	3.42581e-11
ISG15	ENSG00000187608	protein_coding	0.256638	3.43555e-11
ZNF205	ENSG00000122386	protein_coding	0.256628	3.44225e-11
UBE2S	ENSG00000108106	protein_coding	0.256597	3.4612e-11
CTBP1	ENSG00000159692	protein_coding	0.256534	3.50085e-11
ID3	ENSG00000117318	protein_coding	0.25652	3.50959e-11
TRPC4AP	ENSG00000100991	protein_coding	0.256511	3.51548e-11
MOGS	ENSG00000115275	protein_coding	0.256421	3.57357e-11
ELMO3	ENSG00000102890	protein_coding	0.256408	3.58159e-11
SLC45A4	ENSG00000022567	protein_coding	0.256391	3.59251e-11
MAP2K3	ENSG00000034152	protein_coding	0.256358	3.61446e-11
BRMS1	ENSG00000174744	protein_coding	0.256296	3.65507e-11
MRPS34	ENSG00000074071	protein_coding	0.256259	3.67949e-11
FJX1	ENSG00000179431	protein_coding	0.256176	3.7348e-11
TMEM109	ENSG00000110108	protein_coding	0.256096	3.78908e-11
RHBDD3	ENSG00000100263	protein_coding	0.256096	3.78964e-11
DEF8	ENSG00000140995	protein_coding	0.255844	3.96592e-11
PHLDB3	ENSG00000176531	protein_coding	0.255748	4.03476e-11
GHDC	ENSG00000167925	protein_coding	0.255722	4.05361e-11
MAPK13	ENSG00000156711	protein_coding	0.255598	4.14553e-11
UBALD2	ENSG00000185262	protein_coding	0.255446	4.26038e-11
BAHD1	ENSG00000140320	protein_coding	0.255369	4.31972e-11
POLR2L	ENSG00000177700	protein_coding	0.255361	4.32586e-11
WBP2	ENSG00000132471	protein_coding	0.255299	4.37441e-11
ALYREF	ENSG00000183684	protein_coding	0.255253	4.41062e-11
NOS3	ENSG00000164867	protein_coding	0.255171	4.47645e-11
MON1A	ENSG00000164077	protein_coding	0.255128	4.51097e-11
ASPSCR1	ENSG00000169696	protein_coding	0.255126	4.51243e-11
UBE2O	ENSG00000175931	protein_coding	0.255076	4.55338e-11
PPIE	ENSG00000084072	protein_coding	0.255053	4.57232e-11
SNRPC	ENSG00000124562	protein_coding	0.254975	4.63686e-11
RNF40	ENSG00000103549	protein_coding	0.254912	4.68941e-11
KRT81	ENSG00000205426	protein_coding	0.254912	4.6901e-11
CCDC22	ENSG00000101997	protein_coding	0.25488	4.71651e-11
RPS2	ENSG00000140988	protein_coding	0.254774	4.80707e-11
WSB2	ENSG00000176871	protein_coding	0.254701	4.87101e-11
UBE2Z	ENSG00000159202	protein_coding	0.25469	4.88065e-11
RBM23	ENSG00000100461	protein_coding	0.254489	5.05956e-11
MVP	ENSG00000013364	protein_coding	0.254404	5.13714e-11
NAA10	ENSG00000102030	protein_coding	0.254312	5.22248e-11
MEPCE	ENSG00000146834	protein_coding	0.254166	5.36121e-11
TRIM8	ENSG00000171206	protein_coding	0.254044	5.47975e-11
TMEM102	ENSG00000181284	protein_coding	0.254035	5.48816e-11
MYL12B	ENSG00000118680	protein_coding	0.253824	5.69878e-11
PRELID1	ENSG00000169230	protein_coding	0.253819	5.70467e-11
PNPLA2	ENSG00000177666	protein_coding	0.253796	5.7281e-11
EIF6	ENSG00000242372	protein_coding	0.253785	5.7389e-11
MVD	ENSG00000167508	protein_coding	0.253784	5.74026e-11
ARHGEF16	ENSG00000130762	protein_coding	0.253724	5.80217e-11
BANP	ENSG00000172530	protein_coding	0.25365	5.87923e-11
LTBP3	ENSG00000168056	protein_coding	0.253638	5.89219e-11
CLDN3	ENSG00000165215	protein_coding	0.253447	6.09626e-11
NFE2L1	ENSG00000082641	protein_coding	0.25344	6.10389e-11
PWWP2B	ENSG00000171813	protein_coding	0.253358	6.19401e-11
CALB2	ENSG00000172137	protein_coding	0.253318	6.2382e-11
QSOX1	ENSG00000116260	protein_coding	0.253169	6.40561e-11
THAP7	ENSG00000184436	protein_coding	0.25308	6.50877e-11
EDC4	ENSG00000038358	protein_coding	0.253071	6.51948e-11
STK11IP	ENSG00000144589	protein_coding	0.253022	6.57597e-11
COPS6	ENSG00000168090	protein_coding	0.252832	6.80232e-11
MROH6	ENSG00000204839	protein_coding	0.252779	6.86632e-11
GCN1	ENSG00000089154	protein_coding	0.252737	6.91798e-11
RPL8	ENSG00000161016	protein_coding	0.252685	6.98295e-11
QPCTL	ENSG00000011478	protein_coding	0.252629	7.05221e-11
TSC22D4	ENSG00000166925	protein_coding	0.252614	7.07152e-11
TAOK2	ENSG00000149930	protein_coding	0.252543	7.16129e-11
APRT	ENSG00000198931	protein_coding	0.252537	7.1686e-11
NR2F6	ENSG00000160113	protein_coding	0.252503	7.21296e-11
CDCP1	ENSG00000163814	protein_coding	0.252494	7.22366e-11
CLPP	ENSG00000125656	protein_coding	0.25248	7.24147e-11
TPRG1L	ENSG00000158109	protein_coding	0.252448	7.28309e-11
PDLIM4	ENSG00000131435	protein_coding	0.252447	7.28488e-11
ANKLE2	ENSG00000176915	protein_coding	0.252424	7.31367e-11
CD9	ENSG00000010278	protein_coding	0.252391	7.35763e-11
ABCC10	ENSG00000124574	protein_coding	0.252369	7.38646e-11
YRDC	ENSG00000196449	protein_coding	0.252328	7.43964e-11
RNF10	ENSG00000022840	protein_coding	0.252177	7.64293e-11
EDEM2	ENSG00000088298	protein_coding	0.252148	7.6822e-11
ZDHHC5	ENSG00000156599	protein_coding	0.252071	7.78795e-11
PCSK9	ENSG00000169174	protein_coding	0.252063	7.79796e-11
POLR3K	ENSG00000161980	protein_coding	0.252043	7.82597e-11
PAFAH1B3	ENSG00000079462	protein_coding	0.251968	7.93087e-11
PFDN2	ENSG00000143256	protein_coding	0.251909	8.01441e-11
ABHD17A	ENSG00000129968	protein_coding	0.251902	8.02441e-11
HNF1A	ENSG00000135100	protein_coding	0.251897	8.03141e-11
GLB1L2	ENSG00000149328	protein_coding	0.251873	8.06533e-11
TTC22	ENSG00000006555	protein_coding	0.251782	8.19656e-11
ZSWIM8	ENSG00000214655	protein_coding	0.251721	8.28615e-11
MRPL49	ENSG00000149792	protein_coding	0.251641	8.40347e-11
FBXL15	ENSG00000107872	protein_coding	0.251584	8.48941e-11
PKMYT1	ENSG00000127564	protein_coding	0.251448	8.69596e-11
UBXN6	ENSG00000167671	protein_coding	0.251382	8.79812e-11
TBC1D17	ENSG00000104946	protein_coding	0.251376	8.80727e-11
RPUSD2	ENSG00000166133	protein_coding	0.251368	8.82045e-11
CPSF1	ENSG00000071894	protein_coding	0.251353	8.84401e-11
RPS5	ENSG00000083845	protein_coding	0.251333	8.87491e-11
HSPA6	ENSG00000173110	protein_coding	0.251285	8.95113e-11
PTGES2	ENSG00000148334	protein_coding	0.251283	8.9531e-11
CLEC11A	ENSG00000105472	protein_coding	0.251263	8.98492e-11
LRPAP1	ENSG00000163956	protein_coding	0.25117	9.13421e-11
FTH1	ENSG00000167996	protein_coding	0.251034	9.35717e-11
TFEB	ENSG00000112561	protein_coding	0.25101	9.3968e-11
C11orf68	ENSG00000175573	protein_coding	0.250963	9.47372e-11
RBM38	ENSG00000132819	protein_coding	0.250944	9.50617e-11
ARPC1A	ENSG00000241685	protein_coding	0.250921	9.54586e-11
AHCY	ENSG00000101444	protein_coding	0.250872	9.62829e-11
MAPRE3	ENSG00000084764	protein_coding	0.250771	9.80109e-11
GTF2F1	ENSG00000125651	protein_coding	0.250755	9.82929e-11
ATP6V0C	ENSG00000185883	protein_coding	0.250753	9.83144e-11
XYLT2	ENSG00000015532	protein_coding	0.250723	9.8848e-11
TUBA4A	ENSG00000127824	protein_coding	0.250698	9.92863e-11
WDR13	ENSG00000101940	protein_coding	0.250688	9.94495e-11
PDXK	ENSG00000160209	protein_coding	0.250613	1.00779e-10
JPT1	ENSG00000189159	protein_coding	0.250601	1.01e-10
PACSIN3	ENSG00000165912	protein_coding	0.250545	1.02e-10
ADGRF4	ENSG00000153294	protein_coding	0.250521	1.02432e-10
APLP2	ENSG00000084234	protein_coding	0.250493	1.02926e-10
TK1	ENSG00000167900	protein_coding	0.250447	1.0377e-10
MID1IP1	ENSG00000165175	protein_coding	0.250352	1.05524e-10
THAP4	ENSG00000176946	protein_coding	0.250261	1.07219e-10
CHTF8	ENSG00000168802	protein_coding	0.250255	1.07331e-10
SPOCD1	ENSG00000134668	protein_coding	0.250169	1.08978e-10
HES4	ENSG00000188290	protein_coding	0.250139	1.09545e-10
NPRL3	ENSG00000103148	protein_coding	0.250136	1.09603e-10
ZNF672	ENSG00000171161	protein_coding	0.250108	1.10148e-10
TYRO3	ENSG00000092445	protein_coding	0.250067	1.10952e-10
MKNK2	ENSG00000099875	protein_coding	0.250038	1.11522e-10
REXO1	ENSG00000079313	protein_coding	0.250012	1.12034e-10
KDELR1	ENSG00000105438	protein_coding	0.249983	1.12592e-10
NONO	ENSG00000147140	protein_coding	0.24984	1.1547e-10
CEMIP	ENSG00000103888	protein_coding	0.24979	1.16485e-10
TMEM147	ENSG00000105677	protein_coding	0.249765	1.17001e-10
LGALS7B	ENSG00000178934	protein_coding	0.249765	1.17003e-10
PGAP2	ENSG00000148985	protein_coding	0.249753	1.17235e-10
CERCAM	ENSG00000167123	protein_coding	0.24972	1.1793e-10
RNF41	ENSG00000181852	protein_coding	0.249717	1.17997e-10
RASSF7	ENSG00000099849	protein_coding	0.249675	1.1886e-10
LAGE3	ENSG00000196976	protein_coding	0.249627	1.19868e-10
PPBP	ENSG00000163736	protein_coding	0.249596	1.20528e-10
BID	ENSG00000015475	protein_coding	0.249514	1.22267e-10
THOC6	ENSG00000131652	protein_coding	0.249496	1.22664e-10
RCC1L	ENSG00000274523	protein_coding	0.249358	1.25668e-10
TECR	ENSG00000099797	protein_coding	0.249332	1.26236e-10
TRPT1	ENSG00000149743	protein_coding	0.249299	1.26959e-10
TAB1	ENSG00000100324	protein_coding	0.249007	1.3362e-10
SF3B5	ENSG00000169976	protein_coding	0.24898	1.34263e-10
RER1	ENSG00000157916	protein_coding	0.248964	1.34651e-10
PIP4K2C	ENSG00000166908	protein_coding	0.248936	1.35296e-10
YKT6	ENSG00000106636	protein_coding	0.248831	1.37819e-10
CCDC85B	ENSG00000175602	protein_coding	0.248811	1.38301e-10
PHB	ENSG00000167085	protein_coding	0.248802	1.38505e-10
SART1	ENSG00000175467	protein_coding	0.248797	1.3863e-10
FLOT2	ENSG00000132589	protein_coding	0.248758	1.3957e-10
DKK1	ENSG00000107984	protein_coding	0.248758	1.39582e-10
CCDC86	ENSG00000110104	protein_coding	0.248707	1.40837e-10
IGFBP6	ENSG00000167779	protein_coding	0.248631	1.42721e-10
ACD	ENSG00000102977	protein_coding	0.248576	1.4409e-10
AP2A2	ENSG00000183020	protein_coding	0.248569	1.44274e-10
DCUN1D3	ENSG00000188215	protein_coding	0.248517	1.45573e-10
PLLP	ENSG00000102934	protein_coding	0.248357	1.49717e-10
CLIP2	ENSG00000106665	protein_coding	0.248351	1.4986e-10
RUVBL1	ENSG00000175792	protein_coding	0.24828	1.51739e-10
ATG4D	ENSG00000130734	protein_coding	0.248257	1.52348e-10
CCDC137	ENSG00000185298	protein_coding	0.24822	1.53335e-10
MTHFD1L	ENSG00000120254	protein_coding	0.248121	1.56e-10
OAZ1	ENSG00000104904	protein_coding	0.248113	1.56224e-10
ADAM15	ENSG00000143537	protein_coding	0.248083	1.57028e-10
SMAD7	ENSG00000101665	protein_coding	0.248074	1.57277e-10
MCOLN1	ENSG00000090674	protein_coding	0.247975	1.60035e-10
CLP1	ENSG00000172409	protein_coding	0.247904	1.62029e-10
SREBF2	ENSG00000198911	protein_coding	0.247898	1.62173e-10
NCCRP1	ENSG00000188505	protein_coding	0.247869	1.63004e-10
FGF18	ENSG00000156427	protein_coding	0.247814	1.64586e-10
COL6A2	ENSG00000142173	protein_coding	0.247753	1.66342e-10
TONSL	ENSG00000160949	protein_coding	0.247632	1.69879e-10
MRPL57	ENSG00000173141	protein_coding	0.247544	1.7251e-10
EIF3D	ENSG00000100353	protein_coding	0.247491	1.7409e-10
DAG1	ENSG00000173402	protein_coding	0.247467	1.74812e-10
SUV39H1	ENSG00000101945	protein_coding	0.247455	1.75175e-10
USB1	ENSG00000103005	protein_coding	0.247419	1.76275e-10
KTI12	ENSG00000198841	protein_coding	0.247418	1.76319e-10
PNP	ENSG00000198805	protein_coding	0.247277	1.807e-10
EIF2B1	ENSG00000111361	protein_coding	0.247263	1.81144e-10
MYG1	ENSG00000139637	protein_coding	0.247238	1.81904e-10
NUP188	ENSG00000095319	protein_coding	0.247154	1.84588e-10
EIF3B	ENSG00000106263	protein_coding	0.247141	1.85024e-10
NFE2	ENSG00000123405	protein_coding	0.247102	1.86265e-10
MAD2L2	ENSG00000116670	protein_coding	0.247102	1.86277e-10
RXRB	ENSG00000204231	protein_coding	0.247072	1.87237e-10
CD248	ENSG00000174807	protein_coding	0.247062	1.87575e-10
OVOL1	ENSG00000172818	protein_coding	0.246961	1.90892e-10
PRR7	ENSG00000131188	protein_coding	0.246942	1.91528e-10
CDIPT	ENSG00000103502	protein_coding	0.246899	1.92955e-10
UPF1	ENSG00000005007	protein_coding	0.246873	1.93823e-10
SCD	ENSG00000099194	protein_coding	0.246828	1.95343e-10
SAMD4B	ENSG00000179134	protein_coding	0.24668	2.00419e-10
ZNF219	ENSG00000165804	protein_coding	0.246449	2.08606e-10
KYAT1	ENSG00000171097	protein_coding	0.246345	2.12393e-10
GRB7	ENSG00000141738	protein_coding	0.246264	2.15383e-10
SMUG1	ENSG00000123415	protein_coding	0.24623	2.16632e-10
DOHH	ENSG00000129932	protein_coding	0.246197	2.17871e-10
SLC45A3	ENSG00000158715	protein_coding	0.246128	2.20502e-10
MIB2	ENSG00000197530	protein_coding	0.246095	2.21775e-10
ADSL	ENSG00000239900	protein_coding	0.246025	2.24468e-10
GALK1	ENSG00000108479	protein_coding	0.245941	2.27729e-10
IL23A	ENSG00000110944	protein_coding	0.24589	2.2978e-10
AKR1A1	ENSG00000117448	protein_coding	0.245884	2.29995e-10
MSLNL	ENSG00000162006	protein_coding	0.24585	2.31353e-10
SSR4	ENSG00000180879	protein_coding	0.245818	2.32633e-10
ELK1	ENSG00000126767	protein_coding	0.24579	2.33757e-10
RNF26	ENSG00000173456	protein_coding	0.245768	2.34655e-10
POLDIP3	ENSG00000100227	protein_coding	0.245764	2.34826e-10
SNX8	ENSG00000106266	protein_coding	0.245633	2.40185e-10
DNAJB6	ENSG00000105993	protein_coding	0.245569	2.42865e-10
ASAP2	ENSG00000151693	protein_coding	0.245464	2.47283e-10
BEAN1	ENSG00000166546	protein_coding	0.245409	2.49628e-10
TPD52L2	ENSG00000101150	protein_coding	0.245358	2.51821e-10
PSMA7	ENSG00000101182	protein_coding	0.245339	2.52658e-10
TUBB6	ENSG00000176014	protein_coding	0.245329	2.53117e-10
MUTYH	ENSG00000132781	protein_coding	0.24531	2.53933e-10
MIER2	ENSG00000105556	protein_coding	0.245292	2.54718e-10
PNMA1	ENSG00000176903	protein_coding	0.245277	2.55358e-10
DUS3L	ENSG00000141994	protein_coding	0.245265	2.55913e-10
EMC4	ENSG00000128463	protein_coding	0.24526	2.56121e-10
ACTR1B	ENSG00000115073	protein_coding	0.245218	2.57992e-10
COL18A1	ENSG00000182871	protein_coding	0.245172	2.60048e-10
GPI	ENSG00000105220	protein_coding	0.245099	2.63342e-10
TMPRSS4	ENSG00000137648	protein_coding	0.245084	2.64026e-10
SKI	ENSG00000157933	protein_coding	0.245069	2.64709e-10
UBE2I	ENSG00000103275	protein_coding	0.245067	2.6478e-10
CDT1	ENSG00000167513	protein_coding	0.245055	2.65312e-10
TRIM62	ENSG00000116525	protein_coding	0.245053	2.65402e-10
KLF10	ENSG00000155090	protein_coding	0.245053	2.65406e-10
POLD4	ENSG00000175482	protein_coding	0.245037	2.6613e-10
PLA2G15	ENSG00000103066	protein_coding	0.245032	2.66361e-10
TFIP11	ENSG00000100109	protein_coding	0.24496	2.69703e-10
CASP9	ENSG00000132906	protein_coding	0.244901	2.72457e-10
C16orf91	ENSG00000174109	protein_coding	0.244862	2.74265e-10
CTNNA1	ENSG00000044115	protein_coding	0.244855	2.74595e-10
ARMC5	ENSG00000140691	protein_coding	0.244837	2.75486e-10
PGP	ENSG00000184207	protein_coding	0.244759	2.79184e-10
RBM10	ENSG00000182872	protein_coding	0.244744	2.79914e-10
NOMO1	ENSG00000103512	protein_coding	0.24469	2.82531e-10
GYS1	ENSG00000104812	protein_coding	0.244673	2.83317e-10
MYDGF	ENSG00000074842	protein_coding	0.244647	2.84588e-10
TMEM250	ENSG00000238227	protein_coding	0.244574	2.88194e-10
CYSRT1	ENSG00000197191	protein_coding	0.244514	2.91189e-10
MRPS2	ENSG00000122140	protein_coding	0.244494	2.92194e-10
NUDT16L1	ENSG00000168101	protein_coding	0.244439	2.94966e-10
NAPA	ENSG00000105402	protein_coding	0.244395	2.97189e-10
DHX38	ENSG00000140829	protein_coding	0.244368	2.98547e-10
STX10	ENSG00000104915	protein_coding	0.244355	2.99209e-10
ITPKA	ENSG00000137825	protein_coding	0.244338	3.00098e-10
INAFM1	ENSG00000257704	protein_coding	0.244327	3.00653e-10
MAB21L4	ENSG00000172478	protein_coding	0.244321	3.00956e-10
FBXL18	ENSG00000155034	protein_coding	0.244241	3.05118e-10
ATG13	ENSG00000175224	protein_coding	0.244234	3.05511e-10
TRIM27	ENSG00000204713	protein_coding	0.244188	3.07928e-10
PSD4	ENSG00000125637	protein_coding	0.244161	3.09355e-10
CDC42EP1	ENSG00000128283	protein_coding	0.244109	3.12112e-10
VPS28	ENSG00000160948	protein_coding	0.244096	3.1279e-10
CYBA	ENSG00000051523	protein_coding	0.243993	3.18386e-10
POLR3H	ENSG00000100413	protein_coding	0.243941	3.21255e-10
SLC38A10	ENSG00000157637	protein_coding	0.243692	3.35226e-10
MCUR1	ENSG00000050393	protein_coding	0.243681	3.35862e-10
POLR2I	ENSG00000105258	protein_coding	0.24363	3.38802e-10
PYCR3	ENSG00000104524	protein_coding	0.243577	3.41856e-10
CYC1	ENSG00000179091	protein_coding	0.243364	3.54523e-10
EEF2	ENSG00000167658	protein_coding	0.243338	3.56111e-10
LAMB2	ENSG00000172037	protein_coding	0.243231	3.62674e-10
RPLP0	ENSG00000089157	protein_coding	0.243184	3.65579e-10
FBL	ENSG00000105202	protein_coding	0.243153	3.67553e-10
ANTKMT	ENSG00000103254	protein_coding	0.243074	3.725e-10
MCM5	ENSG00000100297	protein_coding	0.243061	3.73335e-10
SHC1	ENSG00000160691	protein_coding	0.243039	3.74764e-10
REXO4	ENSG00000148300	protein_coding	0.242989	3.77945e-10
TMEM45B	ENSG00000151715	protein_coding	0.242984	3.78315e-10
BMP1	ENSG00000168487	protein_coding	0.242873	3.85537e-10
BTBD2	ENSG00000133243	protein_coding	0.242865	3.86032e-10
COG4	ENSG00000103051	protein_coding	0.242812	3.89514e-10
TELO2	ENSG00000100726	protein_coding	0.242794	3.90734e-10
TANGO2	ENSG00000183597	protein_coding	0.242748	3.93807e-10
LRFN3	ENSG00000126243	protein_coding	0.242699	3.97087e-10
PLXND1	ENSG00000004399	protein_coding	0.242637	4.01312e-10
FAU	ENSG00000149806	protein_coding	0.242586	4.04815e-10
PDAP1	ENSG00000106244	protein_coding	0.242469	4.12973e-10
MIDN	ENSG00000167470	protein_coding	0.242292	4.25593e-10
SUGP1	ENSG00000105705	protein_coding	0.242282	4.26287e-10
RNF181	ENSG00000168894	protein_coding	0.242282	4.26332e-10
C7orf26	ENSG00000146576	protein_coding	0.241986	4.48302e-10
PHRF1	ENSG00000070047	protein_coding	0.241939	4.51846e-10
SHB	ENSG00000107338	protein_coding	0.241783	4.63985e-10
EEF1AKNMT	ENSG00000010165	protein_coding	0.241779	4.64312e-10
ECE2	ENSG00000145194	protein_coding	0.241645	4.74979e-10
TBC1D25	ENSG00000068354	protein_coding	0.241643	4.75147e-10
WDR45B	ENSG00000141580	protein_coding	0.241514	4.85622e-10
GFER	ENSG00000127554	protein_coding	0.241422	4.93229e-10
KLF16	ENSG00000129911	protein_coding	0.241374	4.97277e-10
SLCO4A1	ENSG00000101187	protein_coding	0.241342	4.99987e-10
PERM1	ENSG00000187642	protein_coding	0.241332	5.00815e-10
BRPF1	ENSG00000156983	protein_coding	0.24127	5.06119e-10
DAXX	ENSG00000204209	protein_coding	0.241214	5.10929e-10
GUCD1	ENSG00000138867	protein_coding	0.241193	5.12764e-10
PSMB4	ENSG00000159377	protein_coding	0.241176	5.14177e-10
LRRC47	ENSG00000130764	protein_coding	0.241159	5.15686e-10
TBCD	ENSG00000141556	protein_coding	0.241146	5.16852e-10
PI4K2A	ENSG00000155252	protein_coding	0.241136	5.17676e-10
RALY	ENSG00000125970	protein_coding	0.241069	5.23631e-10
WDR74	ENSG00000133316	protein_coding	0.24106	5.24364e-10
SPTBN5	ENSG00000137877	protein_coding	0.241048	5.25431e-10
SSBP4	ENSG00000130511	protein_coding	0.241047	5.2554e-10
PSMC5	ENSG00000087191	protein_coding	0.241004	5.29373e-10
EXTL3	ENSG00000012232	protein_coding	0.241003	5.29484e-10
BMP8A	ENSG00000183682	protein_coding	0.24098	5.31499e-10
PLEKHM1	ENSG00000225190	protein_coding	0.240971	5.32331e-10
TOB1	ENSG00000141232	protein_coding	0.240839	5.44341e-10
NLE1	ENSG00000073536	protein_coding	0.240829	5.45254e-10
TMEM127	ENSG00000135956	protein_coding	0.240802	5.47735e-10
CTXN1	ENSG00000178531	protein_coding	0.240792	5.48678e-10
GNA15	ENSG00000060558	protein_coding	0.240758	5.51845e-10
CCDC157	ENSG00000187860	protein_coding	0.240709	5.56405e-10
MYRF	ENSG00000124920	protein_coding	0.240702	5.57098e-10
SCRIB	ENSG00000180900	protein_coding	0.240693	5.5794e-10
METTL26	ENSG00000130731	protein_coding	0.240653	5.6174e-10
NUP93	ENSG00000102900	protein_coding	0.240601	5.66638e-10
NUCB1	ENSG00000104805	protein_coding	0.240561	5.7053e-10
CAMSAP3	ENSG00000076826	protein_coding	0.240509	5.75516e-10
TRPV4	ENSG00000111199	protein_coding	0.240459	5.80417e-10
MAPKAPK2	ENSG00000162889	protein_coding	0.240415	5.84755e-10
BMP7	ENSG00000101144	protein_coding	0.240378	5.88418e-10
ORAI3	ENSG00000175938	protein_coding	0.240377	5.88485e-10
CORO1C	ENSG00000110880	protein_coding	0.240359	5.90304e-10
IQANK1	ENSG00000203499	protein_coding	0.240339	5.92262e-10
MAPK3	ENSG00000102882	protein_coding	0.240226	6.03653e-10
SAC3D1	ENSG00000168061	protein_coding	0.240146	6.11861e-10
ARID3B	ENSG00000179361	protein_coding	0.240087	6.17962e-10
CCND3	ENSG00000112576	protein_coding	0.240061	6.20659e-10
PIM3	ENSG00000198355	protein_coding	0.240052	6.21534e-10
NOCT	ENSG00000151014	protein_coding	0.239983	6.28883e-10
PPP1R14B	ENSG00000173457	protein_coding	0.23986	6.41976e-10
GCNT3	ENSG00000140297	protein_coding	0.239829	6.4532e-10
FIZ1	ENSG00000179943	protein_coding	0.239734	6.55676e-10
RCN3	ENSG00000142552	protein_coding	0.239686	6.61044e-10
IRF2BPL	ENSG00000119669	protein_coding	0.239666	6.63261e-10
MAST2	ENSG00000086015	protein_coding	0.239646	6.65431e-10
UPK3B	ENSG00000243566	protein_coding	0.239564	6.74667e-10
JAG2	ENSG00000184916	protein_coding	0.239496	6.82421e-10
ZNF414	ENSG00000133250	protein_coding	0.239483	6.83929e-10
RALGDS	ENSG00000160271	protein_coding	0.23944	6.88923e-10
STIM1	ENSG00000167323	protein_coding	0.239237	7.12729e-10
BICRA	ENSG00000063169	protein_coding	0.239232	7.13381e-10
SMARCD1	ENSG00000066117	protein_coding	0.239221	7.14625e-10
LEMD2	ENSG00000161904	protein_coding	0.239113	7.27721e-10
ZNF746	ENSG00000181220	protein_coding	0.23903	7.3794e-10
NFKB2	ENSG00000077150	protein_coding	0.239002	7.41384e-10
WNT7B	ENSG00000188064	protein_coding	0.239002	7.41416e-10
TUBB2A	ENSG00000137267	protein_coding	0.238997	7.41999e-10
ZNF865	ENSG00000261221	protein_coding	0.238898	7.54409e-10
DBN1	ENSG00000113758	protein_coding	0.238883	7.56363e-10
TMEM201	ENSG00000188807	protein_coding	0.238846	7.6096e-10
HLA-C	ENSG00000204525	protein_coding	0.238812	7.65337e-10
PLEKHA7	ENSG00000166689	protein_coding	0.238778	7.69726e-10
FLOT1	ENSG00000137312	protein_coding	0.238766	7.7128e-10
HAS3	ENSG00000103044	protein_coding	0.238701	7.7968e-10
TNNC1	ENSG00000114854	protein_coding	0.238698	7.80029e-10
HECTD3	ENSG00000126107	protein_coding	0.238677	7.8289e-10
C11orf86	ENSG00000173237	protein_coding	0.238627	7.89441e-10
CDCA8	ENSG00000134690	protein_coding	0.238447	8.13455e-10
ULBP3	ENSG00000131019	protein_coding	0.238371	8.23958e-10
CCND1	ENSG00000110092	protein_coding	0.238362	8.25187e-10
PCGF1	ENSG00000115289	protein_coding	0.23831	8.32394e-10
TUSC2	ENSG00000114383	protein_coding	0.2383	8.3372e-10
MMP17	ENSG00000198598	protein_coding	0.238279	8.367e-10
CCM2	ENSG00000136280	protein_coding	0.238278	8.36775e-10
DCTN2	ENSG00000175203	protein_coding	0.238274	8.37398e-10
PHF23	ENSG00000040633	protein_coding	0.238114	8.60017e-10
VPS37D	ENSG00000176428	protein_coding	0.238103	8.61612e-10
CHTF18	ENSG00000127586	protein_coding	0.238093	8.62968e-10
GPRIN1	ENSG00000169258	protein_coding	0.238074	8.65761e-10
CABLES1	ENSG00000134508	protein_coding	0.238049	8.69374e-10
NCAPH2	ENSG00000025770	protein_coding	0.238024	8.72999e-10
UTP4	ENSG00000141076	protein_coding	0.23782	9.03142e-10
ZNF319	ENSG00000166188	protein_coding	0.237751	9.13582e-10
NFKBIE	ENSG00000146232	protein_coding	0.237736	9.15969e-10
ISOC2	ENSG00000063241	protein_coding	0.237726	9.17442e-10
RAB40C	ENSG00000197562	protein_coding	0.237683	9.24043e-10
USP19	ENSG00000172046	protein_coding	0.237676	9.25091e-10
TRIM3	ENSG00000110171	protein_coding	0.237645	9.2999e-10
AXIN1	ENSG00000103126	protein_coding	0.237474	9.56803e-10
COQ8B	ENSG00000123815	protein_coding	0.237468	9.57714e-10
MEN1	ENSG00000133895	protein_coding	0.237236	9.95311e-10
DLG5	ENSG00000151208	protein_coding	0.237234	9.95754e-10
RAB5IF	ENSG00000101084	protein_coding	0.237217	9.98445e-10
GATAD2A	ENSG00000167491	protein_coding	0.237204	1.00066e-09
SRCAP	ENSG00000080603	protein_coding	0.237143	1.01081e-09
GLTPD2	ENSG00000182327	protein_coding	0.237045	1.0274e-09
IP6K1	ENSG00000176095	protein_coding	0.237029	1.0302e-09
CDK4	ENSG00000135446	protein_coding	0.236985	1.03775e-09
RPL28	ENSG00000108107	protein_coding	0.236921	1.04879e-09
MXRA8	ENSG00000162576	protein_coding	0.236875	1.0569e-09
CDK8	ENSG00000132964	protein_coding	0.236872	1.05737e-09
TFG	ENSG00000114354	protein_coding	0.236858	1.05984e-09
GALE	ENSG00000117308	protein_coding	0.236858	1.05987e-09
CLSTN1	ENSG00000171603	protein_coding	0.236848	1.06155e-09
RPLP1	ENSG00000137818	protein_coding	0.236846	1.06193e-09
MEX3D	ENSG00000181588	protein_coding	0.236799	1.07022e-09
AP1M2	ENSG00000129354	protein_coding	0.236732	1.08218e-09
CHMP2A	ENSG00000130724	protein_coding	0.236695	1.08891e-09
BSG	ENSG00000172270	protein_coding	0.236646	1.09774e-09
TFDP1	ENSG00000198176	protein_coding	0.236581	1.10968e-09
SP6	ENSG00000189120	protein_coding	0.236543	1.11668e-09
FGFR4	ENSG00000160867	protein_coding	0.236501	1.1245e-09
ZNF579	ENSG00000218891	protein_coding	0.236443	1.13538e-09
SIGIRR	ENSG00000185187	protein_coding	0.236442	1.1355e-09
MYO1E	ENSG00000157483	protein_coding	0.236356	1.15174e-09
KISS1	ENSG00000170498	protein_coding	0.236286	1.16522e-09
KDM1A	ENSG00000004487	protein_coding	0.236283	1.16583e-09
TH	ENSG00000180176	protein_coding	0.236152	1.19122e-09
FBRSL1	ENSG00000112787	protein_coding	0.236126	1.19632e-09
B4GALT3	ENSG00000158850	protein_coding	0.236118	1.19803e-09
AKR7A2	ENSG00000053371	protein_coding	0.236083	1.20486e-09
ELP6	ENSG00000163832	protein_coding	0.236056	1.21042e-09
C20orf27	ENSG00000101220	protein_coding	0.236013	1.21906e-09
PCYT2	ENSG00000185813	protein_coding	0.235827	1.25692e-09
SMIM29	ENSG00000186577	protein_coding	0.235719	1.2796e-09
TMEM216	ENSG00000187049	protein_coding	0.235692	1.28543e-09
MLX	ENSG00000108788	protein_coding	0.235683	1.28722e-09
MIIP	ENSG00000116691	protein_coding	0.235673	1.28934e-09
MDK	ENSG00000110492	protein_coding	0.235663	1.29156e-09
PSMD4	ENSG00000159352	protein_coding	0.235655	1.29322e-09
IER3	ENSG00000137331	protein_coding	0.235631	1.29838e-09
H1-10	ENSG00000184897	protein_coding	0.235603	1.30439e-09
TOM1	ENSG00000100284	protein_coding	0.235551	1.31558e-09
SNAPC2	ENSG00000104976	protein_coding	0.235488	1.32928e-09
CCDC61	ENSG00000104983	protein_coding	0.235462	1.33506e-09
SNF8	ENSG00000159210	protein_coding	0.235441	1.33963e-09
HMOX1	ENSG00000100292	protein_coding	0.235421	1.34407e-09
SERPINB6	ENSG00000124570	protein_coding	0.235289	1.37361e-09
EEFSEC	ENSG00000132394	protein_coding	0.235273	1.37726e-09
KIAA0930	ENSG00000100364	protein_coding	0.235248	1.38299e-09
EXT2	ENSG00000151348	protein_coding	0.235186	1.39708e-09
ACY1	ENSG00000243989	protein_coding	0.235141	1.40738e-09
EMC9	ENSG00000100908	protein_coding	0.235101	1.41682e-09
NLRX1	ENSG00000160703	protein_coding	0.235088	1.41992e-09
PPIB	ENSG00000166794	protein_coding	0.235063	1.42563e-09
CLASRP	ENSG00000104859	protein_coding	0.235045	1.42982e-09
BIRC7	ENSG00000101197	protein_coding	0.235005	1.43938e-09
VILL	ENSG00000136059	protein_coding	0.234999	1.4408e-09
PPP1R26	ENSG00000196422	protein_coding	0.234964	1.4491e-09
AUP1	ENSG00000115307	protein_coding	0.234935	1.45603e-09
FAM234A	ENSG00000167930	protein_coding	0.23485	1.47645e-09
COPG1	ENSG00000181789	protein_coding	0.234781	1.4934e-09
CCDC51	ENSG00000164051	protein_coding	0.234722	1.50786e-09
LRFN4	ENSG00000173621	protein_coding	0.23472	1.50849e-09
RBCK1	ENSG00000125826	protein_coding	0.234697	1.5142e-09
ASCC2	ENSG00000100325	protein_coding	0.23467	1.52079e-09
SERPINB2	ENSG00000197632	protein_coding	0.234627	1.5317e-09
ZNF335	ENSG00000198026	protein_coding	0.23456	1.54847e-09
EIF1	ENSG00000173812	protein_coding	0.234448	1.57714e-09
MCRIP1	ENSG00000225663	protein_coding	0.23444	1.57922e-09
SLC25A10	ENSG00000183048	protein_coding	0.234411	1.58685e-09
TRMT112	ENSG00000173113	protein_coding	0.234401	1.58951e-09
WDR18	ENSG00000065268	protein_coding	0.234396	1.59081e-09
POLD2	ENSG00000106628	protein_coding	0.234336	1.60648e-09
APBA3	ENSG00000011132	protein_coding	0.234328	1.60861e-09
ADAMTS7	ENSG00000136378	protein_coding	0.234319	1.61094e-09
SMARCD2	ENSG00000108604	protein_coding	0.234222	1.63691e-09
NBEAL2	ENSG00000160796	protein_coding	0.234197	1.64341e-09
SLC25A22	ENSG00000177542	protein_coding	0.234093	1.67188e-09
ERAL1	ENSG00000132591	protein_coding	0.234009	1.69492e-09
PRSS2	ENSG00000275896	protein_coding	0.233954	1.7103e-09
MAP4K2	ENSG00000168067	protein_coding	0.233944	1.713e-09
OXLD1	ENSG00000204237	protein_coding	0.233934	1.71583e-09
EML2	ENSG00000125746	protein_coding	0.233895	1.72674e-09
PDZD7	ENSG00000186862	protein_coding	0.23378	1.75978e-09
AP4M1	ENSG00000221838	protein_coding	0.233772	1.76182e-09
CYB561A3	ENSG00000162144	protein_coding	0.233769	1.76282e-09
PLEK2	ENSG00000100558	protein_coding	0.233643	1.79939e-09
PTPN6	ENSG00000111679	protein_coding	0.233598	1.81278e-09
ELAC2	ENSG00000006744	protein_coding	0.233578	1.81878e-09
CAD	ENSG00000084774	protein_coding	0.233564	1.82299e-09
GMPPB	ENSG00000173540	protein_coding	0.233451	1.85693e-09
BHLHE40	ENSG00000134107	protein_coding	0.233442	1.85966e-09
HDLBP	ENSG00000115677	protein_coding	0.233424	1.86516e-09
KLK5	ENSG00000167754	protein_coding	0.233355	1.88614e-09
FGF3	ENSG00000186895	protein_coding	0.233182	1.94022e-09
RPL10	ENSG00000147403	protein_coding	0.232824	2.05695e-09
ZNF296	ENSG00000170684	protein_coding	0.232802	2.06423e-09
PAQR4	ENSG00000162073	protein_coding	0.232775	2.0732e-09
FUT1	ENSG00000174951	protein_coding	0.232713	2.09445e-09
GRK6	ENSG00000198055	protein_coding	0.232681	2.10523e-09
ELOB	ENSG00000103363	protein_coding	0.232608	2.13028e-09
ZNF576	ENSG00000124444	protein_coding	0.232598	2.13377e-09
SEMA3F	ENSG00000001617	protein_coding	0.232589	2.13701e-09
BDKRB2	ENSG00000168398	protein_coding	0.23249	2.17171e-09
RPS16	ENSG00000105193	protein_coding	0.232404	2.2022e-09
ARFIP2	ENSG00000132254	protein_coding	0.232365	2.21627e-09
TWNK	ENSG00000107815	protein_coding	0.232282	2.24628e-09
ADCK5	ENSG00000173137	protein_coding	0.232241	2.26127e-09
IPPK	ENSG00000127080	protein_coding	0.23221	2.27283e-09
B3GALT4	ENSG00000235863	protein_coding	0.232172	2.28666e-09
ANO1	ENSG00000131620	protein_coding	0.232094	2.31596e-09
STK16	ENSG00000115661	protein_coding	0.232083	2.32022e-09
TNFAIP2	ENSG00000185215	protein_coding	0.232041	2.33612e-09
R3HDM4	ENSG00000198858	protein_coding	0.232025	2.3419e-09
KRT23	ENSG00000108244	protein_coding	0.232013	2.34659e-09
RHPN2	ENSG00000131941	protein_coding	0.232005	2.34979e-09
AIMP2	ENSG00000106305	protein_coding	0.231987	2.35657e-09
MSX2	ENSG00000120149	protein_coding	0.231983	2.35801e-09
STEAP3	ENSG00000115107	protein_coding	0.231966	2.36473e-09
ING1	ENSG00000153487	protein_coding	0.231915	2.38407e-09
PRXL2B	ENSG00000157870	protein_coding	0.231863	2.40449e-09
GBF1	ENSG00000107862	protein_coding	0.231754	2.44721e-09
EML3	ENSG00000149499	protein_coding	0.231726	2.45829e-09
TMEM9	ENSG00000116857	protein_coding	0.231702	2.46816e-09
DPP9	ENSG00000142002	protein_coding	0.231647	2.48999e-09
AP3D1	ENSG00000065000	protein_coding	0.231506	2.54745e-09
TRAPPC12	ENSG00000171853	protein_coding	0.231429	2.57954e-09
BAP1	ENSG00000163930	protein_coding	0.231382	2.59935e-09
GPR137	ENSG00000173264	protein_coding	0.231329	2.62153e-09
IER5	ENSG00000162783	protein_coding	0.231288	2.63883e-09
EFNA1	ENSG00000169242	protein_coding	0.231121	2.7111e-09
SPRR2A	ENSG00000241794	protein_coding	0.230989	2.76989e-09
PIN1	ENSG00000127445	protein_coding	0.230886	2.81635e-09
FASTK	ENSG00000164896	protein_coding	0.230875	2.82097e-09
NR1H3	ENSG00000025434	protein_coding	0.230735	2.8854e-09
PNKP	ENSG00000039650	protein_coding	0.230701	2.90125e-09
ZC3H4	ENSG00000130749	protein_coding	0.230653	2.92391e-09
FAM25A	ENSG00000188100	protein_coding	0.230616	2.94135e-09
ZMIZ2	ENSG00000122515	protein_coding	0.230608	2.94524e-09
USH1C	ENSG00000006611	protein_coding	0.230541	2.97718e-09
SF3B2	ENSG00000087365	protein_coding	0.230434	3.02926e-09
UBN1	ENSG00000118900	protein_coding	0.230361	3.06508e-09
PRDX1	ENSG00000117450	protein_coding	0.230291	3.0998e-09
RPS3	ENSG00000149273	protein_coding	0.230244	3.12302e-09
CPTP	ENSG00000224051	protein_coding	0.230221	3.13466e-09
WDR81	ENSG00000167716	protein_coding	0.230189	3.1509e-09
RPUSD4	ENSG00000165526	protein_coding	0.230183	3.15387e-09
EPN1	ENSG00000063245	protein_coding	0.230167	3.1622e-09
RAB11FIP4	ENSG00000131242	protein_coding	0.230158	3.16659e-09
CCDC102A	ENSG00000135736	protein_coding	0.230158	3.16671e-09
SIPA1	ENSG00000213445	protein_coding	0.230154	3.16866e-09
GGN	ENSG00000179168	protein_coding	0.230131	3.18025e-09
RPL18	ENSG00000063177	protein_coding	0.230078	3.20754e-09
DHX34	ENSG00000134815	protein_coding	0.230067	3.21332e-09
DNAJB1	ENSG00000132002	protein_coding	0.230067	3.21359e-09
CABIN1	ENSG00000099991	protein_coding	0.230056	3.21913e-09
PRPF8	ENSG00000174231	protein_coding	0.230026	3.23481e-09
DCTD	ENSG00000129187	protein_coding	0.230012	3.24178e-09
LONP1	ENSG00000196365	protein_coding	0.229945	3.2772e-09
TMEM160	ENSG00000130748	protein_coding	0.22994	3.27984e-09
CTNNBIP1	ENSG00000178585	protein_coding	0.229914	3.29332e-09
FAM83G	ENSG00000188522	protein_coding	0.229913	3.29411e-09
TIGD5	ENSG00000179886	protein_coding	0.22991	3.29573e-09
B4GAT1	ENSG00000174684	protein_coding	0.229846	3.32937e-09
NOMO2	ENSG00000185164	protein_coding	0.229804	3.35225e-09
CBX8	ENSG00000141570	protein_coding	0.229789	3.36019e-09
FUOM	ENSG00000148803	protein_coding	0.229789	3.36043e-09
ZBED2	ENSG00000177494	protein_coding	0.229737	3.38858e-09
HSPA8	ENSG00000109971	protein_coding	0.229712	3.40214e-09
CYTH2	ENSG00000105443	protein_coding	0.229673	3.42314e-09
PAF1	ENSG00000006712	protein_coding	0.229584	3.47247e-09
APH1A	ENSG00000117362	protein_coding	0.229538	3.49828e-09
ALDH18A1	ENSG00000059573	protein_coding	0.229452	3.54666e-09
SLC35B1	ENSG00000121073	protein_coding	0.229445	3.55115e-09
WDR46	ENSG00000227057	protein_coding	0.229433	3.55748e-09
PPP2R5B	ENSG00000068971	protein_coding	0.229412	3.56958e-09
SH3TC2	ENSG00000169247	protein_coding	0.22939	3.58235e-09
PQBP1	ENSG00000102103	protein_coding	0.229336	3.61364e-09
HDAC7	ENSG00000061273	protein_coding	0.229295	3.63731e-09
ST6GALNAC4	ENSG00000136840	protein_coding	0.229289	3.64053e-09
RAB8A	ENSG00000167461	protein_coding	0.229169	3.71125e-09
MTMR1	ENSG00000063601	protein_coding	0.22913	3.73451e-09
LDB1	ENSG00000198728	protein_coding	0.229096	3.75527e-09
STN1	ENSG00000107960	protein_coding	0.229078	3.76581e-09
PIGT	ENSG00000124155	protein_coding	0.229078	3.76588e-09
C1orf35	ENSG00000143793	protein_coding	0.22899	3.81957e-09
CDC45	ENSG00000093009	protein_coding	0.228984	3.82294e-09
RABEPK	ENSG00000136933	protein_coding	0.228931	3.85562e-09
SH3BP1	ENSG00000100092	protein_coding	0.22893	3.85639e-09
ARHGEF18	ENSG00000104880	protein_coding	0.228903	3.87296e-09
MYOM3	ENSG00000142661	protein_coding	0.228895	3.87757e-09
TMEM191B	ENSG00000278558	protein_coding	0.228889	3.8818e-09
KIFC1	ENSG00000237649	protein_coding	0.228876	3.88936e-09
CLUH	ENSG00000132361	protein_coding	0.228817	3.92666e-09
UBA52	ENSG00000221983	protein_coding	0.228764	3.96008e-09
MBD1	ENSG00000141644	protein_coding	0.228701	3.99973e-09
GMIP	ENSG00000089639	protein_coding	0.228695	4.00392e-09
PDRG1	ENSG00000088356	protein_coding	0.228653	4.03086e-09
HELZ2	ENSG00000130589	protein_coding	0.22857	4.08489e-09
TAZ	ENSG00000102125	protein_coding	0.228465	4.15382e-09
EMD	ENSG00000102119	protein_coding	0.228446	4.166e-09
PPP1R16A	ENSG00000160972	protein_coding	0.228409	4.1909e-09
FBRS	ENSG00000156860	protein_coding	0.228373	4.21537e-09
TRMT2A	ENSG00000099899	protein_coding	0.228367	4.21903e-09
TJAP1	ENSG00000137221	protein_coding	0.228348	4.23208e-09
COX8A	ENSG00000176340	protein_coding	0.228311	4.25728e-09
METRN	ENSG00000103260	protein_coding	0.228195	4.33619e-09
PLA2G2F	ENSG00000158786	protein_coding	0.228195	4.33641e-09
FUT7	ENSG00000180549	protein_coding	0.228115	4.39236e-09
TMEM11	ENSG00000178307	protein_coding	0.228081	4.41571e-09
LIG1	ENSG00000105486	protein_coding	0.228069	4.42408e-09
TMEM205	ENSG00000105518	protein_coding	0.228038	4.44631e-09
PKP1	ENSG00000081277	protein_coding	0.227992	4.47915e-09
EIF2B4	ENSG00000115211	protein_coding	0.227913	4.53545e-09
SLC6A9	ENSG00000196517	protein_coding	0.227819	4.60404e-09
DECR2	ENSG00000242612	protein_coding	0.227725	4.67338e-09
RIN3	ENSG00000100599	protein_coding	0.227654	4.72643e-09
CTDSP1	ENSG00000144579	protein_coding	0.227651	4.72882e-09
BCAM	ENSG00000187244	protein_coding	0.227599	4.76786e-09
HNRNPM	ENSG00000099783	protein_coding	0.227543	4.81082e-09
SOX9	ENSG00000125398	protein_coding	0.227442	4.88837e-09
PACS2	ENSG00000179364	protein_coding	0.227386	4.93221e-09
COL6A1	ENSG00000142156	protein_coding	0.227378	4.93837e-09
ZNF428	ENSG00000131116	protein_coding	0.227378	4.93861e-09
NECTIN4	ENSG00000143217	protein_coding	0.227349	4.96101e-09
GNL1	ENSG00000204590	protein_coding	0.227276	5.01928e-09
KIAA1522	ENSG00000162522	protein_coding	0.22725	5.04001e-09
EGLN3	ENSG00000129521	protein_coding	0.227223	5.06141e-09
PPIL2	ENSG00000100023	protein_coding	0.227215	5.06773e-09
GADD45B	ENSG00000099860	protein_coding	0.227205	5.07572e-09
KLHL25	ENSG00000183655	protein_coding	0.227176	5.09928e-09
TNRC18	ENSG00000182095	protein_coding	0.227059	5.19532e-09
RPS9	ENSG00000170889	protein_coding	0.22704	5.2108e-09
ST3GAL2	ENSG00000157350	protein_coding	0.227013	5.23293e-09
RECQL4	ENSG00000160957	protein_coding	0.226999	5.24485e-09
ZNF48	ENSG00000180035	protein_coding	0.226944	5.29073e-09
CUL7	ENSG00000044090	protein_coding	0.226878	5.34608e-09
CYP2S1	ENSG00000167600	protein_coding	0.22685	5.36994e-09
SPNS3	ENSG00000182557	protein_coding	0.226821	5.39489e-09
TMED3	ENSG00000166557	protein_coding	0.226804	5.40915e-09
MYEOV	ENSG00000172927	protein_coding	0.226754	5.45196e-09
TIMM50	ENSG00000105197	protein_coding	0.226748	5.45707e-09
RNASEH2A	ENSG00000104889	protein_coding	0.226674	5.52181e-09
SNX12	ENSG00000147164	protein_coding	0.226626	5.56343e-09
TMUB2	ENSG00000168591	protein_coding	0.226594	5.59177e-09
VGLL1	ENSG00000102243	protein_coding	0.226484	5.69019e-09
SLC39A3	ENSG00000141873	protein_coding	0.226469	5.70404e-09
DIAPH1	ENSG00000131504	protein_coding	0.226449	5.72214e-09
CTU2	ENSG00000174177	protein_coding	0.226441	5.72915e-09
PGD	ENSG00000142657	protein_coding	0.226397	5.76866e-09
CGB5	ENSG00000189052	protein_coding	0.226388	5.77739e-09
YARS1	ENSG00000134684	protein_coding	0.22638	5.78455e-09
SRRT	ENSG00000087087	protein_coding	0.22638	5.78476e-09
RCC1	ENSG00000180198	protein_coding	0.226358	5.80447e-09
IRAK2	ENSG00000134070	protein_coding	0.226255	5.89965e-09
SYDE1	ENSG00000105137	protein_coding	0.226184	5.9667e-09
WDR6	ENSG00000178252	protein_coding	0.226158	5.99091e-09
CHST14	ENSG00000169105	protein_coding	0.22611	6.03688e-09
DOT1L	ENSG00000104885	protein_coding	0.226107	6.03927e-09
CHMP4B	ENSG00000101421	protein_coding	0.226105	6.04119e-09
ZNF384	ENSG00000126746	protein_coding	0.226027	6.11641e-09
ROMO1	ENSG00000125995	protein_coding	0.226011	6.13186e-09
USF2	ENSG00000105698	protein_coding	0.225982	6.16009e-09
MAN1B1	ENSG00000177239	protein_coding	0.225961	6.18052e-09
SYMPK	ENSG00000125755	protein_coding	0.225926	6.21459e-09
FLNC	ENSG00000128591	protein_coding	0.225885	6.25486e-09
TMEM125	ENSG00000179178	protein_coding	0.225867	6.27224e-09
SCAND1	ENSG00000171222	protein_coding	0.225782	6.35756e-09
KIAA0556	ENSG00000047578	protein_coding	0.225641	6.50048e-09
PPRC1	ENSG00000148840	protein_coding	0.225567	6.57629e-09
MUS81	ENSG00000172732	protein_coding	0.225566	6.57722e-09
SUMO3	ENSG00000184900	protein_coding	0.225551	6.59323e-09
SELENOH	ENSG00000211450	protein_coding	0.225526	6.61915e-09
SNRPB	ENSG00000125835	protein_coding	0.225514	6.63168e-09
CTDP1	ENSG00000060069	protein_coding	0.22551	6.63517e-09
RBP1	ENSG00000114115	protein_coding	0.225481	6.66578e-09
CHST13	ENSG00000180767	protein_coding	0.225411	6.73936e-09
FAM83A	ENSG00000147689	protein_coding	0.225397	6.75511e-09
NDUFA4L2	ENSG00000185633	protein_coding	0.225309	6.84936e-09
ATF6B	ENSG00000213676	protein_coding	0.225248	6.91536e-09
SERPINA4	ENSG00000100665	protein_coding	0.225241	6.92221e-09
PRR9	ENSG00000203783	protein_coding	0.225241	6.92236e-09
SOX13	ENSG00000143842	protein_coding	0.225215	6.95055e-09
PPM1J	ENSG00000155367	protein_coding	0.225118	7.05746e-09
AURKAIP1	ENSG00000175756	protein_coding	0.225056	7.12676e-09
NUDT1	ENSG00000106268	protein_coding	0.225045	7.13919e-09
PIM1	ENSG00000137193	protein_coding	0.225012	7.17614e-09
ATXN7L2	ENSG00000162650	protein_coding	0.224959	7.2356e-09
DNAJA3	ENSG00000103423	protein_coding	0.224958	7.23765e-09
HMBS	ENSG00000256269	protein_coding	0.22493	7.26918e-09
GAL3ST1	ENSG00000128242	protein_coding	0.224826	7.38922e-09
CHMP1B	ENSG00000255112	protein_coding	0.224825	7.38993e-09
S100A6	ENSG00000197956	protein_coding	0.224809	7.40837e-09
RNF187	ENSG00000168159	protein_coding	0.224807	7.41078e-09
TSPAN4	ENSG00000214063	protein_coding	0.224788	7.43301e-09
TEDC2	ENSG00000162062	protein_coding	0.224755	7.47121e-09
UBAP2L	ENSG00000143569	protein_coding	0.224712	7.52211e-09
ESYT1	ENSG00000139641	protein_coding	0.22465	7.59511e-09
MARCHF2	ENSG00000099785	protein_coding	0.224644	7.60274e-09
RING1	ENSG00000204227	protein_coding	0.224616	7.6365e-09
AARS1	ENSG00000090861	protein_coding	0.224583	7.67586e-09
FAM3A	ENSG00000071889	protein_coding	0.224546	7.72028e-09
DLST	ENSG00000119689	protein_coding	0.224497	7.77947e-09
FDXR	ENSG00000161513	protein_coding	0.224446	7.84296e-09
CKS1B	ENSG00000173207	protein_coding	0.22438	7.92387e-09
FXR2	ENSG00000129245	protein_coding	0.22436	7.94889e-09
BAX	ENSG00000087088	protein_coding	0.224302	8.02093e-09
CHRNB1	ENSG00000170175	protein_coding	0.224259	8.07503e-09
ARHGEF4	ENSG00000136002	protein_coding	0.224239	8.10069e-09
AP5Z1	ENSG00000242802	protein_coding	0.224239	8.10113e-09
SLC45A1	ENSG00000162426	protein_coding	0.224209	8.13835e-09
GALNT2	ENSG00000143641	protein_coding	0.224203	8.1462e-09
SNU13	ENSG00000100138	protein_coding	0.224088	8.29468e-09
FLAD1	ENSG00000160688	protein_coding	0.22408	8.30503e-09
ABCC1	ENSG00000103222	protein_coding	0.224069	8.3187e-09
ZNF185	ENSG00000147394	protein_coding	0.224037	8.36144e-09
PYCARD	ENSG00000103490	protein_coding	0.223955	8.46916e-09
S100A10	ENSG00000197747	protein_coding	0.223904	8.53633e-09
FEM1A	ENSG00000141965	protein_coding	0.2239	8.54167e-09
C15orf62	ENSG00000188277	protein_coding	0.223839	8.6239e-09
NEU1	ENSG00000204386	protein_coding	0.223764	8.72579e-09
CHCHD2	ENSG00000106153	protein_coding	0.223746	8.74991e-09
TNFRSF1B	ENSG00000028137	protein_coding	0.223737	8.76277e-09
JAGN1	ENSG00000171135	protein_coding	0.223565	9.0001e-09
HSD17B8	ENSG00000204228	protein_coding	0.223564	9.00177e-09
MYH9	ENSG00000100345	protein_coding	0.223484	9.11445e-09
TCF25	ENSG00000141002	protein_coding	0.223346	9.31307e-09
C6orf223	ENSG00000181577	protein_coding	0.223276	9.41546e-09
OAS1	ENSG00000089127	protein_coding	0.223209	9.51451e-09
TNNI2	ENSG00000130598	protein_coding	0.223189	9.5445e-09
NME2	ENSG00000243678	protein_coding	0.223173	9.56707e-09
EEF1A1	ENSG00000156508	protein_coding	0.22316	9.58677e-09
ARFGAP2	ENSG00000149182	protein_coding	0.223097	9.68138e-09
PRRG2	ENSG00000126460	protein_coding	0.223091	9.69116e-09
DVL2	ENSG00000004975	protein_coding	0.223026	9.78868e-09
HIC2	ENSG00000169635	protein_coding	0.223016	9.80439e-09
LTBR	ENSG00000111321	protein_coding	0.222866	1.00353e-08
MMP11	ENSG00000099953	protein_coding	0.22282	1.01074e-08
TRIM15	ENSG00000204610	protein_coding	0.222792	1.01522e-08
LMO7	ENSG00000136153	protein_coding	0.222738	1.02371e-08
RAP2B	ENSG00000181467	protein_coding	0.222718	1.02686e-08
TMEM54	ENSG00000121900	protein_coding	0.222669	1.03483e-08
NAT9	ENSG00000109065	protein_coding	0.222659	1.03647e-08
CAMK2G	ENSG00000148660	protein_coding	0.222522	1.05866e-08
UBXN1	ENSG00000162191	protein_coding	0.222509	1.06085e-08
HLA-A	ENSG00000206503	protein_coding	0.222485	1.06477e-08
KMT5C	ENSG00000133247	protein_coding	0.222415	1.07637e-08
VPS52	ENSG00000223501	protein_coding	0.222388	1.081e-08
ZNF142	ENSG00000115568	protein_coding	0.222331	1.09054e-08
IDH2	ENSG00000182054	protein_coding	0.222319	1.09249e-08
CISD3	ENSG00000277972	protein_coding	0.222285	1.0983e-08
ODC1	ENSG00000115758	protein_coding	0.222278	1.09955e-08
MPI	ENSG00000178802	protein_coding	0.222261	1.10249e-08
SELENOS	ENSG00000131871	protein_coding	0.222247	1.10491e-08
CFD	ENSG00000197766	protein_coding	0.222228	1.10815e-08
FAM207A	ENSG00000160256	protein_coding	0.222219	1.10962e-08
PTPRR	ENSG00000153233	protein_coding	0.222196	1.1136e-08
DOLK	ENSG00000175283	protein_coding	0.222176	1.1171e-08
ZFAND2B	ENSG00000158552	protein_coding	0.222166	1.11877e-08
CIDEC	ENSG00000187288	protein_coding	0.222124	1.12607e-08
AVPI1	ENSG00000119986	protein_coding	0.222117	1.12732e-08
GET4	ENSG00000239857	protein_coding	0.22209	1.13199e-08
PCID2	ENSG00000126226	protein_coding	0.22208	1.13374e-08
HROB	ENSG00000125319	protein_coding	0.222077	1.13431e-08
SPRR3	ENSG00000163209	protein_coding	0.222066	1.13634e-08
SF3B4	ENSG00000143368	protein_coding	0.221998	1.14821e-08
FBXO46	ENSG00000177051	protein_coding	0.221975	1.15241e-08
OTUD5	ENSG00000068308	protein_coding	0.221955	1.15589e-08
SDHA	ENSG00000073578	protein_coding	0.221938	1.15905e-08
ALKBH4	ENSG00000160993	protein_coding	0.221932	1.16006e-08
KLHL18	ENSG00000114648	protein_coding	0.221918	1.16252e-08
LY6D	ENSG00000167656	protein_coding	0.221874	1.17063e-08
IL17C	ENSG00000124391	protein_coding	0.221658	1.21029e-08
ZFP64	ENSG00000020256	protein_coding	0.221545	1.23163e-08
XRCC3	ENSG00000126215	protein_coding	0.221524	1.23565e-08
CNNM3	ENSG00000168763	protein_coding	0.221475	1.24503e-08
TOX4	ENSG00000092203	protein_coding	0.221429	1.25384e-08
SIAH2	ENSG00000181788	protein_coding	0.221415	1.25666e-08
DEAF1	ENSG00000177030	protein_coding	0.221263	1.28646e-08
B3GNT7	ENSG00000156966	protein_coding	0.221208	1.29739e-08
PRMT2	ENSG00000160310	protein_coding	0.2212	1.29898e-08
SSRP1	ENSG00000149136	protein_coding	0.221161	1.30697e-08
CDCA5	ENSG00000146670	protein_coding	0.221125	1.31425e-08
VPS72	ENSG00000163159	protein_coding	0.22109	1.32124e-08
SLC39A7	ENSG00000112473	protein_coding	0.221087	1.32194e-08
TPCN2	ENSG00000162341	protein_coding	0.221055	1.32847e-08
SLCO2B1	ENSG00000137491	protein_coding	0.221029	1.33375e-08
MOV10	ENSG00000155363	protein_coding	0.220922	1.35604e-08
HEBP1	ENSG00000013583	protein_coding	0.220918	1.35686e-08
GPX4	ENSG00000167468	protein_coding	0.220815	1.37857e-08
[truncated: 17,451 more rows]
